# Supplementary material for: DNA methylation and its effects on gene expression during primary to secondary growth in poplar stems
Source: BMC Genomics. 2020 Jul 20;21:498. doi: 10.1186/s12864-020-06902-6 (PMC7372836; doi:10.1186/s12864-020-06902-6)
Supplement: Supplementary file 1 — Additional file 1. Summary of the methylation ratio in different sequence contexts (CG, CHG, and CHH) in developmental stems of Populus trichocarpa. [file 12864_2020_6902_MOESM1_ESM.xlsx]

## Sheet: Sheet1
Additional file 1 Summary of the methylation ratio in different sequence contexts (CG, CHG, and CHH) in developmental stems of Populus trichocarpa.
Sample		C				CG				CHG				CHH
		Methylated	Unmethylated	Ratio（%）	Average ratio（%）	Methylated	Unmethylated	Ratio（%）	Average ratio（%）	Methylated	Unmethylated	Ratio（%）	Average ratio（%）	Methylated	Unmethylated	Ratio（%）	Average ratio（%）
PS	Rep1	14316293	109527076	11.56	11.96	5163565	5855567	46.86	47.64	4826094	12191163	28.36	28.85	4.4167e+06	9.13903e+07	4.61	4.85
	Rep2	14959494	108366920	12.13		5267530	5750102	47.81		4908224	12110583	28.84		4.6978e+06	9.05922e+07	4.93
	Rep3	15046211	108384563	12.19		5306605	5691542	48.25		4984026	12003110	29.34		4.79136e+06	9.06541e+07	5.02
TS	Rep1	16115306	108135321	12.97	12.43	5486758	5606566	49.46	48.51	5289193	11811335	30.93	29.7	5.35997e+06	9.06968e+07	5.58	5.18
	Rep2	16537830	105063864	13.6		5455579	5407780	50.22		5371845	11373307	32.08		5.74298e+06	8.82502e+07	6.11
	Rep3	16523162	106692068	13.41		5502951	5502951	50		5359789	11612310	31.58		5.65709e+06	8.95801e+07	5.94
SS	Rep1	16886590	107554013	13.57	12.92	5440969	5658518	49.02	49.31	5297306	11818383	30.95	30.78	6.17767e+06	9.00478e+07	6.42	5.57
	Rep2	17124831	107328880	13.76		5454763	5647951	49.13		5351318	11767420	31.26		6.35133e+06	8.98809e+07	6.6
	Rep3	16545049	107573846	13.33		5336930	5724065	48.25		5153085	11915762	30.19		6.0953e+06	8.98937e+07	6.35
