# Supplementary material for: DNA methylation and its effects on gene expression during primary to secondary growth in poplar stems
Source: BMC Genomics. 2020 Jul 20;21:498. doi: 10.1186/s12864-020-06902-6 (PMC7372836; doi:10.1186/s12864-020-06902-6)
Supplement: Supplementary file 5 — Additional file 5. Relative proportions of mCs in three sequence contexts (CG, CHG and CHH) in Populus trichocarpa stems. [file 12864_2020_6902_MOESM5_ESM.xlsx]

## Sheet: Sheet1
Additional file 5 Relative proportions of mCs in three sequence contexts (CG, CHG and CHH) in Populus trichocarpa stems.
Sample		mCG(%)	Average(%)	mCHG(%)	Average(%)	mCHH(%)	Average(%)
PS	Rep1	28.55	28.43	27.96	27.71	43.48	43.87
	Rep2	28.65		27.75		43.6
	Rep3	28.08		27.42		44.5
TS	Rep1	26.87	25.92	26.46	25.61	46.67	48.47
	Rep2	25.36		25.25		49.39
	Rep3	25.54		25.1		49.36
SS	Rep1	24.33	24.22	23.91	23.87	51.76	51.91
	Rep2	23.6		23.4		53
	Rep3	24.72		24.31		50.97
