# Supplementary material for: DNA methylation and its effects on gene expression during primary to secondary growth in poplar stems
Source: BMC Genomics. 2020 Jul 20;21:498. doi: 10.1186/s12864-020-06902-6 (PMC7372836; doi:10.1186/s12864-020-06902-6)
Supplement: Supplementary file 7 — Additional file 7. Relative percentages of 5-mCs in three sequence contexts (CG, CHG, and CHH) in various transposable elements (TEs) of Populus trichocarpa stems. [file 12864_2020_6902_MOESM7_ESM.xlsx]

## Sheet: Sheet1
Additional file 7 Relative percentages of 5-mCs in three sequence contexts (CG, CHG and CHH) in various transposable elements (TEs) of Populus trichocarpa stems.
Region	Type	Average of mCG (%)			Average of mCHG (%)			Average of mCHH (%)
		PS	TS	SS	PS	TS	SS	PS	TS	SS
LTR	Caulimovirus	63.1267	64.6367	64.1867	46.9967	50.1867	50.0867	6.99	8.14333	9.31667
LTR	Copia	51.9867	53.8467	52.8	33.0033	35.54	34.9433	5.33667	6.43	7.12667
LTR	Gypsy	68.6167	70.63	69.87	51.0167	54.0667	53.5133	6.78667	8.14	8.99667
LINE	L1	71.8633	73.92	72.9933	55.7333	58.6767	58.0633	6.86667	8.14667	9.01
SINE	SINE	41.5467	41.8433	41.2833	24.0567	25.71	24.96	4.44333	5.35	5.85667
SINE	tRNA	41.8267	44.12	43.01	22.5433	25.22	24.4967	4.30667	5.23	5.74667
DNA	CMC-EnSpm	60.2133	62.1667	61.3367	40.6733	43.7667	43.0433	6.13333	7.4	8.17333
DNA	DNA	43.9167	45.7733	44.7167	24.8267	27.3167	26.53	4.39667	5.27333	5.87
DNA	hAT-Ac	47.4333	49.8367	48.6633	27.2667	30.3733	29.3167	4.75667	5.71333	6.29667
DNA	hAT-Tag1	51.5467	53.7233	52.95	31.7133	34.4433	34.0033	5.62	6.75	7.42
DNA	hAT-Tip100	49.17	51	49.7033	30.2367	32.4533	31.0933	5.21667	6.16667	6.59667
DNA	PIF-Harbinger	44.5633	46.1367	44.9733	26.6667	28.9733	28.2533	4.60667	5.55667	6.05
