# Supplementary material for: DNA methylation and its effects on gene expression during primary to secondary growth in poplar stems
Source: BMC Genomics. 2020 Jul 20;21:498. doi: 10.1186/s12864-020-06902-6 (PMC7372836; doi:10.1186/s12864-020-06902-6)
Supplement: Supplementary file 13 — Additional file 13. The transcription factors (TFs) in primary stems (PS) vs transitional stems (TS). [file 12864_2020_6902_MOESM13_ESM.xlsx]

## Sheet: Sheet1
Additional file 13 The transcription factors (TFs) in primary stems (PS) vs transitional stems (TS).
Source	GeneID	Symbol	Description
DEGs	Potri.001G410600	-	basic helix-loop-helix (bHLH) DNA-binding superfamily protein
DEGs	Potri.002G054100	BHLH42	basic helix-loop-helix (bHLH) DNA-binding superfamily protein
DEGs	Potri.002G105300	-	basic helix-loop-helix (bHLH) DNA-binding superfamily protein
DEGs	Potri.002G125000	HEC2	basic helix-loop-helix (bHLH) DNA-binding superfamily protein
DEGs	Potri.002G159400	GL3	basic helix-loop-helix (bHLH) DNA-binding superfamily protein
DEGs	Potri.002G180300	-	basic helix-loop-helix (bHLH) DNA-binding superfamily protein
DEGs	Potri.004G029100	-	basic helix-loop-helix (bHLH) DNA-binding superfamily protein
DEGs	Potri.005G053500	UNE12	basic helix-loop-helix (bHLH) DNA-binding superfamily protein
DEGs	Potri.007G044600	HEC1	basic helix-loop-helix (bHLH) DNA-binding superfamily protein
DEGs	Potri.008G113200	-	basic helix-loop-helix (bHLH) DNA-binding superfamily protein
DEGs	Potri.008G142700	-	basic helix-loop-helix (bHLH) DNA-binding superfamily protein
DEGs	Potri.009G081400	-	basic helix-loop-helix (bHLH) DNA-binding superfamily protein
DEGs	Potri.009G136300	AMS	basic helix-loop-helix (bHLH) DNA-binding superfamily protein
DEGs	Potri.010G077000	BHLH92	basic helix-loop-helix (bHLH) DNA-binding superfamily protein
DEGs	Potri.011G033000	-	basic helix-loop-helix (bHLH) DNA-binding superfamily protein
DEGs	Potri.011G129500	-	basic helix-loop-helix (bHLH) DNA-binding superfamily protein
DEGs	Potri.012G104900	-	basic helix-loop-helix (bHLH) DNA-binding superfamily protein
DEGs	Potri.013G041000	UNE12	basic helix-loop-helix (bHLH) DNA-binding superfamily protein
DEGs	Potri.013G117600	-	basic helix-loop-helix (bHLH) DNA-binding superfamily protein
DEGs	Potri.013G126800	-	basic helix-loop-helix (bHLH) DNA-binding superfamily protein
DEGs	Potri.013G129800	-	basic helix-loop-helix (bHLH) DNA-binding superfamily protein
DEGs	Potri.014G025800	SPT	basic helix-loop-helix (bHLH) DNA-binding superfamily protein
DEGs	Potri.014G083900	GL3	basic helix-loop-helix (bHLH) DNA-binding superfamily protein
DEGs	Potri.014G106300	-	basic helix-loop-helix (bHLH) DNA-binding superfamily protein
DEGs	Potri.015G074500	-	basic helix-loop-helix (bHLH) DNA-binding superfamily protein
DEGs	Potri.001G374200	ATBZIP61	Basic-leucine zipper (bZIP) transcription factor family protein
DEGs	Potri.013G124400	ATBZIP61	Basic-leucine zipper (bZIP) transcription factor family protein
DEGs	Potri.018G029500	HY5	Basic-leucine zipper (bZIP) transcription factor family protein
DEGs	Potri.005G129500	BLH4	BEL1-like homeodomain 4
DEGs	Potri.005G053200	AtbZIP63	bZIP transcription factor family protein
DEGs	Potri.007G085700	TGA1	bZIP transcription factor family protein
DEGs	Potri.009G164300	bZIP21	bZIP transcription factor family protein
DEGs	Potri.010G247400	ATCPK2	calmodulin-domain protein kinase cdpk isoform 2
DEGs	Potri.016G066700	ATCPK2	calmodulin-domain protein kinase cdpk isoform 2
DEGs	Potri.001G258400	-	CCCH-type zinc finger protein with ARM repeat domain
DEGs	Potri.006G084200	-	Dof-type zinc finger DNA-binding family protein
DEGs	Potri.014G100900	DAG1	Dof-type zinc finger DNA-binding family protein
DEGs	Potri.015G077100	DOF5.6	Dof-type zinc finger DNA-binding family protein
DEGs	Potri.001G248800	-	Duplicated homeodomain-like superfamily protein
DEGs	Potri.005G051700	AT-GT2	Duplicated homeodomain-like superfamily protein
DEGs	Potri.008G064200	-	Duplicated homeodomain-like superfamily protein
DEGs	Potri.010G193000	-	Duplicated homeodomain-like superfamily protein
DEGs	Potri.012G060300	-	Duplicated homeodomain-like superfamily protein
DEGs	Potri.013G039100	-	Duplicated homeodomain-like superfamily protein
DEGs	Potri.015G067700	ATMYB35	Duplicated homeodomain-like superfamily protein
DEGs	Potri.016G112300	-	Duplicated homeodomain-like superfamily protein
DEGs	Potri.011G056900	ATERF12	ERF domain protein 12
DEGs	Potri.007G138100	ATERF-9	erf domain protein 9
DEGs	Potri.011G057000	ATERF-9	erf domain protein 9
DEGs	Potri.005G117600	GATA5	GATA transcription factor 5
DEGs	Potri.002G157300	-	GATA type zinc finger transcription factor family protein
DEGs	Potri.006G229200	GATA21	GATA type zinc finger transcription factor family protein
DEGs	Potri.009G087200	WLIM1	GATA type zinc finger transcription factor family protein
DEGs	Potri.014G080900	-	GATA type zinc finger transcription factor family protein
DEGs	Potri.018G053600	GATA21	GATA type zinc finger transcription factor family protein
DEGs	Potri.001G415200	PAT1	GRAS family transcription factor
DEGs	Potri.003G065400	-	GRAS family transcription factor
DEGs	Potri.T138100	SCR	GRAS family transcription factor
DEGs	Potri.003G052400	GL2	HD-ZIP IV family of homeobox-leucine zipper protein with lipid-binding START domain
DEGs	Potri.T137400	AT-HSFC1	heat shock transcription factor C1
DEGs	Potri.006G049200	AT-HSFB3	heat shock transcription factor B3
DEGs	Potri.016G056500	AT-HSFB3	heat shock transcription factor B3
DEGs	Potri.012G038500	ATHDG11	homeodomain GLABROUS 11
DEGs	Potri.015G034100	ATHDG11	homeodomain GLABROUS 11
DEGs	Potri.014G152000	HDG2	homeodomain GLABROUS 2
DEGs	Potri.001G066900	-	Homeodomain-like superfamily protein
DEGs	Potri.003G096300	KAN2	Homeodomain-like superfamily protein
DEGs	Potri.004G021300	CPC	Homeodomain-like superfamily protein
DEGs	Potri.004G082400	KAN	Homeodomain-like superfamily protein
DEGs	Potri.007G122800	CPC	Homeodomain-like superfamily protein
DEGs	Potri.010G099600	-	Homeodomain-like superfamily protein
DEGs	Potri.012G042100	KAN	Homeodomain-like superfamily protein
DEGs	Potri.014G096300	CPC	Homeodomain-like superfamily protein
DEGs	Potri.014G106800	LHY	Homeodomain-like superfamily protein
DEGs	Potri.015G022000	TRY	Homeodomain-like superfamily protein
DEGs	Potri.017G137600	KAN	Homeodomain-like superfamily protein
DEGs	Potri.007G005000	ATTBP3	Homeodomain-like/winged-helix DNA-binding family protein
DEGs	Potri.001G079600	-	Integrase-type DNA-binding superfamily protein
DEGs	Potri.001G079800	-	Integrase-type DNA-binding superfamily protein
DEGs	Potri.002G114800	ANT	Integrase-type DNA-binding superfamily protein
DEGs	Potri.002G172300	-	Integrase-type DNA-binding superfamily protein
DEGs	Potri.003G064700	-	Integrase-type DNA-binding superfamily protein
DEGs	Potri.003G121200	-	Integrase-type DNA-binding superfamily protein
DEGs	Potri.003G185300	-	Integrase-type DNA-binding superfamily protein
DEGs	Potri.005G148400	ANT	Integrase-type DNA-binding superfamily protein
DEGs	Potri.005G195000	ABR1	Integrase-type DNA-binding superfamily protein
DEGs	Potri.006G021000	HRD	Integrase-type DNA-binding superfamily protein
DEGs	Potri.006G069400	SHN1	Integrase-type DNA-binding superfamily protein
DEGs	Potri.006G080300	-	Integrase-type DNA-binding superfamily protein
DEGs	Potri.006G138800	-	Integrase-type DNA-binding superfamily protein
DEGs	Potri.008G011900	ASML1	Integrase-type DNA-binding superfamily protein
DEGs	Potri.013G135600	-	Integrase-type DNA-binding superfamily protein
DEGs	Potri.014G099900	-	Integrase-type DNA-binding superfamily protein
DEGs	Potri.014G126100	HRE2	Integrase-type DNA-binding superfamily protein
DEGs	Potri.015G054500	-	Integrase-type DNA-binding superfamily protein
DEGs	Potri.015G136300	-	Integrase-type DNA-binding superfamily protein
DEGs	Potri.018G028000	SHN2	Integrase-type DNA-binding superfamily protein
DEGs	Potri.018G047300	-	Integrase-type DNA-binding superfamily protein
DEGs	Potri.018G131400	SHN1	Integrase-type DNA-binding superfamily protein
DEGs	Potri.019G073300	-	Integrase-type DNA-binding superfamily protein
DEGs	Potri.019G102200	-	Integrase-type DNA-binding superfamily protein
DEGs	Potri.007G017000	AP3	K-box region and MADS-box transcription factor family protein
DEGs	Potri.017G044500	AGL22	K-box region and MADS-box transcription factor family protein
DEGs	Potri.002G041200	ASL18	lateral organ boundaries-domain 16
DEGs	Potri.005G221900	ASL18	lateral organ boundaries-domain 16
DEGs	Potri.002G255700	-	MADS-box transcription factor family protein
DEGs	Potri.001G099800	AtMYB103	myb domain protein 103
DEGs	Potri.003G132000	AtMYB103	myb domain protein 103
DEGs	Potri.008G088000	ATMYB105	myb domain protein 105
DEGs	Potri.010G167500	ATMYB105	myb domain protein 105
DEGs	Potri.017G085200	ATMYB105	myb domain protein 105
DEGs	Potri.008G089200	AtMYB106	myb domain protein 106
DEGs	Potri.001G086700	ATMYB111	myb domain protein 111
DEGs	Potri.017G086300	ATMIXTA	myb domain protein 16
DEGs	Potri.015G143500	AtMYB17	myb domain protein 17
DEGs	Potri.002G191800	ATMYB2	myb domain protein 2
DEGs	Potri.002G173900	ATMYB3	myb domain protein 3
DEGs	Potri.006G275900	ATMYB3	myb domain protein 3
DEGs	Potri.019G081500	ATMYB3	myb domain protein 3
DEGs	Potri.006G221800	ATMYB4	myb domain protein 4
DEGs	Potri.010G114000	ATMYB4	myb domain protein 4
DEGs	Potri.T011400	ATMYB4	myb domain protein 4
DEGs	Potri.001G118800	AtMYB42	myb domain protein 42
DEGs	Potri.003G114100	AtMYB42	myb domain protein 42
DEGs	Potri.012G127700	AtMYB42	myb domain protein 42
DEGs	Potri.004G086300	AtMYB43	myb domain protein 43
DEGs	Potri.001G258700	ATMYB46	myb domain protein 46
DEGs	Potri.009G053900	ATMYB46	myb domain protein 46
DEGs	Potri.001G235500	ATMYB48	myb domain protein 48
DEGs	Potri.009G027300	ATMYB48	myb domain protein 48
DEGs	Potri.001G005100	ATMYB5	myb domain protein 5
DEGs	Potri.015G082700	AtMYB50	myb domain protein 50
DEGs	Potri.005G186400	ATMYB52	myb domain protein 52
DEGs	Potri.007G134500	ATMYB52	myb domain protein 52
DEGs	Potri.012G039400	ATMYB52	myb domain protein 52
DEGs	Potri.017G128900	AtMYB6	myb domain protein 6
DEGs	Potri.013G067500	AtMYB60	myb domain protein 60
DEGs	Potri.019G045900	AtMYB60	myb domain protein 60
DEGs	Potri.005G096600	ATMYB63	myb domain protein 63
DEGs	Potri.019G118900	ATMYB63	myb domain protein 63
DEGs	Potri.003G064600	ATMYB66	myb domain protein 66
DEGs	Potri.012G080400	ATMYB66	myb domain protein 66
DEGs	Potri.015G075600	ATMYB66	myb domain protein 66
DEGs	Potri.015G075800	ATMYB66	myb domain protein 66
DEGs	Potri.003G155700	ATMYB67	myb domain protein 67
DEGs	Potri.005G063200	ATMYB69	myb domain protein 69
DEGs	Potri.007G106100	ATMYB69	myb domain protein 69
DEGs	Potri.018G049600	ATMYB7	myb domain protein 7
DEGs	Potri.018G127700	AtMYB82	myb domain protein 82
DEGs	Potri.001G267300	AtMYB83	myb domain protein 83
DEGs	Potri.002G096800	AtMYB93	myb domain protein 93
DEGs	Potri.017G082500	ATMYB94	myb domain protein 94
DEGs	Potri.008G117500	-	myb-like transcription factor family protein
DEGs	Potri.010G039300	-	myb-like transcription factor family protein
DEGs	Potri.001G448400	ANAC043	NAC (No Apical Meristem) domain transcriptional regulator superfamily protein
DEGs	Potri.002G178700	ANAC043	NAC (No Apical Meristem) domain transcriptional regulator superfamily protein
DEGs	Potri.005G069500	ANAC002	NAC (No Apical Meristem) domain transcriptional regulator superfamily protein
DEGs	Potri.005G180200	ANAC002	NAC (No Apical Meristem) domain transcriptional regulator superfamily protein
DEGs	Potri.014G104800	ANAC043	NAC (No Apical Meristem) domain transcriptional regulator superfamily protein
DEGs	Potri.011G123500	ANAC056	NAC domain containing protein 2
DEGs	Potri.012G001400	ANAC100	NAC domain containing protein 100
DEGs	Potri.004G038000	anac025	NAC domain containing protein 25
DEGs	Potri.004G049500	anac025	NAC domain containing protein 25
DEGs	Potri.004G081000	anac028	NAC domain containing protein 28
DEGs	Potri.017G139500	anac028	NAC domain containing protein 28
DEGs	Potri.012G038100	anac057	NAC domain containing protein 57
DEGs	Potri.001G218800	anac061	NAC domain containing protein 61
DEGs	Potri.014G107600	ANAC062	NAC domain containing protein 62
DEGs	Potri.004G049300	ANAC073	NAC domain containing protein 73
DEGs	Potri.017G016700	ANAC073	NAC domain containing protein 73
DEGs	Potri.005G225800	anac074	NAC domain containing protein 74
DEGs	Potri.002G181900	NTL9	NAC transcription factor-like 9
DEGs	Potri.014G076000	NTL9	NAC transcription factor-like 9
DEGs	Potri.009G101900	RRTF1	redox responsive transcription factor 1
DEGs	Potri.004G046300	-	TCP family transcription factor
DEGs	Potri.005G090300	-	TCP family transcription factor
DEGs	Potri.017G112000	TCP1	TCP family transcription factor
DEGs	Potri.011G096600	MEE35	TCP family transcription factor 4
DEGs	Potri.001G108100	AT-HSFB2B	winged-helix DNA-binding transcription factor family protein
DEGs	Potri.013G042700	-	winged-helix DNA-binding transcription factor family protein
DEGs	Potri.018G139300	ATWRKY11	WRKY DNA-binding protein 11
DEGs	Potri.001G460600	AR411	WRKY DNA-binding protein 14
DEGs	Potri.001G472800	ATWRKY2	WRKY DNA-binding protein 2
DEGs	Potri.001G121300	WRKY21	WRKY DNA-binding protein 21
DEGs	Potri.003G111900	WRKY21	WRKY DNA-binding protein 21
DEGs	Potri.017G149000	ATWRKY27	WRKY DNA-binding protein 27
DEGs	Potri.016G128300	ATWRKY33	WRKY DNA-binding protein 33
DEGs	Potri.013G042600	ATWRKY39	WRKY DNA-binding protein 39
DEGs	Potri.018G019700	ATWRKY40	WRKY DNA-binding protein 40
DEGs	Potri.016G137900	ATWRKY70	WRKY DNA-binding protein 70
DEGs	Potri.T043800	ATWRKY75	WRKY DNA-binding protein 75
DEGs	Potri.001G092900	AtWRKY41	WRKY family transcription factor
DEGs	Potri.002G138900	-	WRKY family transcription factor
DEGs	Potri.002G164400	AtWRKY22	WRKY family transcription factor
DEGs	Potri.003G138600	AtWRKY41	WRKY family transcription factor
DEGs	Potri.014G050000	-	WRKY family transcription factor
DEGs	Potri.003G022800	ANAC104	xylem NAC domain 1
DEGs	Potri.005G064100	ANAC104	xylem NAC domain 1
DEGs	Potri.008G069400	ATSZF2	zinc finger (CCCH-type) family protein
DEGs	Potri.010G187900	ATSZF2	zinc finger (CCCH-type) family protein
DEGs	Potri.001G255500	-	Zinc finger (CCCH-type) family protein / RNA recognition motif (RRM)-containing protein
DEGs	Potri.009G050700	-	Zinc finger (CCCH-type) family protein / RNA recognition motif (RRM)-containing protein
DEGs	Potri.004G095100	-	Zinc finger C-x8-C-x5-C-x3-H type family protein
DEGs	Potri.006G234300	-	Zinc finger C-x8-C-x5-C-x3-H type family protein
DEGs	Potri.010G118700	-	Zinc finger C-x8-C-x5-C-x3-H type family protein
DEGs	Potri.017G119900	-	Zinc finger C-x8-C-x5-C-x3-H type family protein
DEGs	Potri.010G169400	ATHB29	zinc finger homeodomain 1
DEGs	Potri.002G041700	ATZFP11	zinc finger protein 11
DEGs	Potri.002G199200	ZFP6	zinc finger protein 6
DEGs	Potri.004G097900	ZFP6	zinc finger protein 6
DEGs	Potri.016G060600	ZFP8	zinc finger protein 8
DEGs	Potri.012G119500	-	Bromodomain transcription factor
DEGs	Potri.014G075200	AHDP	Homeobox-leucine zipper family protein / lipid-binding START domain-containing protein
DEGs	Potri.010G112600	ATHB-17	homeobox-leucine zipper protein 17
DEGs	Potri.001G188800	ATHB-15	Homeobox-leucine zipper family protein / lipid-binding START domain-containing protein
DEGs	Potri.002G154700	AHDP	Homeobox-leucine zipper family protein / lipid-binding START domain-containing protein
DEGs	Potri.010G093400	ATHB13	Homeobox-leucine zipper protein family
DEGs	Potri.015G141800	AHDP	Homeobox-leucine zipper family protein / lipid-binding START domain-containing protein
DEGs and DMGs	Potri.001G404400	ANAC056	NAC domain containing protein 2
DEGs and DMGs	Potri.002G043300	ATERF-9	erf domain protein 9
DEGs and DMGs	Potri.002G182300	NTL9	NAC transcription factor-like 9
DEGs and DMGs	Potri.004G072000	ATWRKY27	WRKY DNA-binding protein 27
DEGs and DMGs	Potri.004G141200	RRTF1	redox responsive transcription factor 1
DEGs and DMGs	Potri.006G218200	-	Integrase-type DNA-binding superfamily protein
DEGs and DMGs	Potri.008G089700	AtMYB106	myb domain protein 106
DEGs and DMGs	Potri.013G100300	-	Integrase-type DNA-binding superfamily protein
DEGs and DMGs	Potri.015G033600	ATMYB52	myb domain protein 52
DEGs and DMGs	Potri.004G015100	CPC	Homeodomain-like superfamily protein
DEGs and DMGs	Potri.008G142000	-	Homeodomain-like superfamily protein
DMGs	Potri.002G045400	UNE12	basic helix-loop-helix (bHLH) DNA-binding superfamily protein
DMGs	Potri.008G070800	-	basic helix-loop-helix (bHLH) DNA-binding superfamily protein
DMGs	Potri.017G041000	-	basic helix-loop-helix (bHLH) DNA-binding superfamily protein
DMGs	Potri.002G217600	-	CCCH-type zinc fingerfamily protein with RNA-binding domain
DMGs	Potri.006G261200	-	Integrase-type DNA-binding superfamily protein
DMGs	Potri.008G166000	-	Integrase-type DNA-binding superfamily protein
DMGs	Potri.008G166100	-	Integrase-type DNA-binding superfamily protein
DMGs	Potri.018G021900	-	Integrase-type DNA-binding superfamily protein
DMGs	Potri.019G018200	ATMYB15	myb domain protein 15
DMGs	Potri.015G143400	AtMYB19	myb domain protein 19
DMGs	Potri.013G148600	ATM4	MYB-like 102
DMGs	Potri.011G123300	ANAC072	NAC (No Apical Meristem) domain transcriptional regulator superfamily protein
DMGs	Potri.011G149300	ANAC014	NAC 014
DMGs	Potri.003G060400	SOL1	Tesmin/TSO1-like CXC domain-containing protein
DMGs	Potri.009G143700	WIP3	WIP domain protein 3
DMGs	Potri.010G163000	WRKY4	WRKY DNA-binding protein 4
DMGs	Potri.016G083900	-	Homeodomain-like superfamily protein
DMGs	Potri.009G028000	H2B	Histone superfamily protein
DMGs	Potri.002G252700	-	HIT-type Zinc finger family protein
DMGs	Potri.004G015000	DUO3	Homeodomain-like superfamily protein
DMGs	Potri.018G038000	ATMYB3R-1	Homeodomain-like protein
