# Supplementary material for: DNA methylation and its effects on gene expression during primary to secondary growth in poplar stems
Source: BMC Genomics. 2020 Jul 20;21:498. doi: 10.1186/s12864-020-06902-6 (PMC7372836; doi:10.1186/s12864-020-06902-6)
Supplement: Supplementary file 14 — Additional file 14. The transcription factors (TFs) in transitional stems (TS) vs secondary stems (SS). [file 12864_2020_6902_MOESM14_ESM.xlsx]

## Sheet: Sheet1
Additional file 14 The transcription factors (TFs) in transitional stems (TS) vs secondary stems (SS).
Source	GeneID	Symbol	Description
DEGs	Potri.001G041500	ADAP	ARIA-interacting double AP2 domain protein
DEGs	Potri.T081300	ADAP	ARIA-interacting double AP2 domain protein
DEGs	Potri.014G103700	ATMYC2	Basic helix-loop-helix (bHLH) DNA-binding family protein
DEGs	Potri.017G081300	-	basic helix-loop-helix (bHLH) DNA-binding family protein
DEGs	Potri.011G053400	-	basic helix-loop-helix (bHLH) DNA-binding superfamily protein
DEGs	Potri.012G079100	-	basic helix-loop-helix (bHLH) DNA-binding superfamily protein
DEGs	Potri.014G066500	UNE10	basic helix-loop-helix (bHLH) DNA-binding superfamily protein
DEGs	Potri.002G032400	-	basic helix-loop-helix (bHLH) DNA-binding superfamily protein
DEGs	Potri.009G136300	AMS	basic helix-loop-helix (bHLH) DNA-binding superfamily protein
DEGs	Potri.009G081400	-	basic helix-loop-helix (bHLH) DNA-binding superfamily protein
DEGs	Potri.005G121900	-	basic helix-loop-helix (bHLH) DNA-binding superfamily protein
DEGs	Potri.014G083900	GL3	basic helix-loop-helix (bHLH) DNA-binding superfamily protein
DEGs	Potri.013G117600	-	basic helix-loop-helix (bHLH) DNA-binding superfamily protein
DEGs	Potri.001G415800	-	basic helix-loop-helix (bHLH) DNA-binding superfamily protein
DEGs	Potri.011G131500	-	basic helix-loop-helix (bHLH) DNA-binding superfamily protein
DEGs	Potri.006G202100	-	basic helix-loop-helix (bHLH) DNA-binding superfamily protein
DEGs	Potri.013G041000	UNE12	basic helix-loop-helix (bHLH) DNA-binding superfamily protein
DEGs	Potri.006G037600	BHLH038	basic helix-loop-helix (bHLH) DNA-binding superfamily protein
DEGs	Potri.002G143300	UNE10	basic helix-loop-helix (bHLH) DNA-binding superfamily protein
DEGs	Potri.002G125000	HEC2	basic helix-loop-helix (bHLH) DNA-binding superfamily protein
DEGs	Potri.010G098900	-	basic helix-loop-helix (bHLH) DNA-binding superfamily protein
DEGs	Potri.004G055700	-	basic helix-loop-helix (bHLH) DNA-binding superfamily protein
DEGs	Potri.016G051100	-	basic helix-loop-helix (bHLH) DNA-binding superfamily protein
DEGs	Potri.011G065500	-	basic helix-loop-helix (bHLH) DNA-binding superfamily protein
DEGs	Potri.015G104200	-	basic helix-loop-helix (bHLH) DNA-binding superfamily protein
DEGs	Potri.002G101900	-	basic helix-loop-helix (bHLH) DNA-binding superfamily protein
DEGs	Potri.012G104900	-	basic helix-loop-helix (bHLH) DNA-binding superfamily protein
DEGs	Potri.008G161800	BHLH92	basic helix-loop-helix (bHLH) DNA-binding superfamily protein
DEGs	Potri.014G025800	SPT	basic helix-loop-helix (bHLH) DNA-binding superfamily protein
DEGs	Potri.017G115300	-	basic helix-loop-helix (bHLH) DNA-binding superfamily protein
DEGs	Potri.002G054100	BHLH42	basic helix-loop-helix (bHLH) DNA-binding superfamily protein
DEGs	Potri.005G095400	-	basic helix-loop-helix (bHLH) DNA-binding superfamily protein
DEGs	Potri.006G057200	-	basic helix-loop-helix (bHLH) DNA-binding superfamily protein
DEGs	Potri.001G374200	ATBZIP61	Basic-leucine zipper (bZIP) transcription factor family protein
DEGs	Potri.019G091900	ATBZIP61	Basic-leucine zipper (bZIP) transcription factor family protein
DEGs	Potri.001G020200	bZIP19	Basic-leucine zipper (bZIP) transcription factor family protein
DEGs	Potri.012G119500	-	Bromodomain transcription factor
DEGs	Potri.005G082000	TGA1	bZIP transcription factor family protein
DEGs	Potri.007G085700	TGA1	bZIP transcription factor family protein
DEGs	Potri.009G053500	-	CCCH-type zinc finger protein with ARM repeat domain
DEGs	Potri.002G217600	-	CCCH-type zinc fingerfamily protein with RNA-binding domain
DEGs	Potri.002G221100	-	CCCH-type zinc fingerfamily protein with RNA-binding domain
DEGs	Potri.007G038100	-	Dof-type zinc finger DNA-binding family protein
DEGs	Potri.012G081300	DOF5.6	Dof-type zinc finger DNA-binding family protein
DEGs	Potri.015G077100	DOF5.6	Dof-type zinc finger DNA-binding family protein
DEGs	Potri.006G084200	-	Dof-type zinc finger DNA-binding family protein
DEGs	Potri.003G101500	BRX	DZC (Disease resistance/zinc finger/chromosome condensation-like region) domain containing protein
DEGs	Potri.001G131800	BRX	DZC (Disease resistance/zinc finger/chromosome condensation-like region) domain containing protein
DEGs	Potri.002G142800	GATA2	GATA transcription factor 2
DEGs	Potri.014G058600	GATA2	GATA transcription factor 2
DEGs	Potri.005G117600	GATA5	GATA transcription factor 5
DEGs	Potri.019G033000	GATA9	GATA transcription factor 9
DEGs	Potri.001G188500	GATA9	GATA transcription factor 9
DEGs	Potri.005G122700	GATA18	GATA type zinc finger transcription factor family protein
DEGs	Potri.012G077200	WLIM1	GATA type zinc finger transcription factor family protein
DEGs	Potri.009G087200	WLIM1	GATA type zinc finger transcription factor family protein
DEGs	Potri.007G024500	GATA18	GATA type zinc finger transcription factor family protein
DEGs	Potri.002G157300	-	GATA type zinc finger transcription factor family protein
DEGs	Potri.016G143900	SCR	GRAS family transcription factor
DEGs	Potri.017G025900	SGR7	GRAS family transcription factor
DEGs	Potri.006G114200	SCR	GRAS family transcription factor
DEGs	Potri.003G065400	-	GRAS family transcription factor
DEGs	Potri.T138100	SCR	GRAS family transcription factor
DEGs	Potri.003G122400	-	GRAS family transcription factor
DEGs	Potri.007G132000	SGR7	GRAS family transcription factor
DEGs	Potri.001G109400	-	GRAS family transcription factor
DEGs	Potri.007G063300	SGR7	GRAS family transcription factor
DEGs	Potri.002G048200	AT-HSFA6B	heat shock transcription factor A6B
DEGs	Potri.002G124800	AT-HSFB4	heat shock transcription factor B4
DEGs	Potri.009G068000	AT-HSFB4	heat shock transcription factor B4
DEGs	Potri.016G056500	AT-HSFB3	heat shock transcription factor B3
DEGs	Potri.006G049200	AT-HSFB3	heat shock transcription factor B3
DEGs	Potri.001G310200	-	helicase domain-containing protein / IBR domain-containing protein / zinc finger protein-related
DEGs	Potri.007G007400	ANT	Integrase-type DNA-binding superfamily protein
DEGs	Potri.014G099900	-	Integrase-type DNA-binding superfamily protein
DEGs	Potri.002G172600	-	Integrase-type DNA-binding superfamily protein
DEGs	Potri.018G085700	-	Integrase-type DNA-binding superfamily protein
DEGs	Potri.006G238600	TINY2	Integrase-type DNA-binding superfamily protein
DEGs	Potri.001G155700	-	Integrase-type DNA-binding superfamily protein
DEGs	Potri.001G187500	TINY2	Integrase-type DNA-binding superfamily protein
DEGs	Potri.005G148400	ANT	Integrase-type DNA-binding superfamily protein
DEGs	Potri.001G079600	-	Integrase-type DNA-binding superfamily protein
DEGs	Potri.006G021000	HRD	Integrase-type DNA-binding superfamily protein
DEGs	Potri.002G065600	-	Integrase-type DNA-binding superfamily protein
DEGs	Potri.002G114800	ANT	Integrase-type DNA-binding superfamily protein
DEGs	Potri.006G163400	-	Integrase-type DNA-binding superfamily protein
DEGs	Potri.019G075500	-	Integrase-type DNA-binding superfamily protein
DEGs	Potri.014G055700	-	Integrase-type DNA-binding superfamily protein
DEGs	Potri.006G253800	SHN2	Integrase-type DNA-binding superfamily protein
DEGs	Potri.012G108500	-	Integrase-type DNA-binding superfamily protein
DEGs	Potri.014G012200	ANT	Integrase-type DNA-binding superfamily protein
DEGs	Potri.002G172300	-	Integrase-type DNA-binding superfamily protein
DEGs	Potri.006G054500	-	Integrase-type DNA-binding superfamily protein
DEGs	Potri.001G092400	-	Integrase-type DNA-binding superfamily protein
DEGs	Potri.002G172200	-	Integrase-type DNA-binding superfamily protein
DEGs	Potri.006G138900	-	Integrase-type DNA-binding superfamily protein
DEGs	Potri.014G008100	ANT	Integrase-type DNA-binding superfamily protein
DEGs	Potri.018G131400	SHN1	Integrase-type DNA-binding superfamily protein
DEGs	Potri.003G185300	-	Integrase-type DNA-binding superfamily protein
DEGs	Potri.012G100200	AGL10	K-box region and MADS-box transcription factor family protein
DEGs	Potri.010G154100	AGL7	K-box region and MADS-box transcription factor family protein
DEGs	Potri.003G169700	AGL69	K-box region and MADS-box transcription factor family protein
DEGs	Potri.013G081200	ASL11	LOB domain-containing protein 15
DEGs	Potri.013G156200	ASL11	LOB domain-containing protein 15
DEGs	Potri.002G149000	LBD18	LOB domain-containing protein 18
DEGs	Potri.009G089600	LBD38	LOB domain-containing protein 38
DEGs	Potri.017G114500	LBD41	LOB domain-containing protein 41
DEGs	Potri.012G056800	LBD41	LOB domain-containing protein 41
DEGs	Potri.010G125000	LBD42	LOB domain-containing protein 42
DEGs	Potri.010G167500	ATMYB105	myb domain protein 105
DEGs	Potri.008G089700	AtMYB106	myb domain protein 106
DEGs	Potri.010G149900	AtMYB108	myb domain protein 108
DEGs	Potri.015G046200	AtMYB116	myb domain protein 116
DEGs	Potri.013G149200	ATMYB14	myb domain protein 14
DEGs	Potri.017G086300	ATMIXTA	myb domain protein 16
DEGs	Potri.001G169600	ATMYB23	myb domain protein 23
DEGs	Potri.019G081500	ATMYB3	myb domain protein 3
DEGs	Potri.018G005300	ATMYB3	myb domain protein 3
DEGs	Potri.002G173900	ATMYB3	myb domain protein 3
DEGs	Potri.006G275900	ATMYB3	myb domain protein 3
DEGs	Potri.008G128500	ATMYB4	myb domain protein 4
DEGs	Potri.008G180800	AtMYB40	myb domain protein 40
DEGs	Potri.003G114100	AtMYB42	myb domain protein 42
DEGs	Potri.001G118800	AtMYB42	myb domain protein 42
DEGs	Potri.012G127700	AtMYB42	myb domain protein 42
DEGs	Potri.001G235500	ATMYB48	myb domain protein 48
DEGs	Potri.009G027300	ATMYB48	myb domain protein 48
DEGs	Potri.001G005100	ATMYB5	myb domain protein 5
DEGs	Potri.013G056500	ATMYB5	myb domain protein 5
DEGs	Potri.002G073500	ATMYB52	myb domain protein 52
DEGs	Potri.002G185900	AtMYB55	myb domain protein 55
DEGs	Potri.004G088100	AtMYB6	myb domain protein 6
DEGs	Potri.013G067500	AtMYB60	myb domain protein 60
DEGs	Potri.019G045900	AtMYB60	myb domain protein 60
DEGs	Potri.019G118900	ATMYB63	myb domain protein 63
DEGs	Potri.015G075800	ATMYB66	myb domain protein 66
DEGs	Potri.003G155700	ATMYB67	myb domain protein 67
DEGs	Potri.002G113700	ATMYB68	myb domain protein 68
DEGs	Potri.007G106100	ATMYB69	myb domain protein 69
DEGs	Potri.005G063200	ATMYB69	myb domain protein 69
DEGs	Potri.018G049200	ATMYB7	myb domain protein 7
DEGs	Potri.008G070900	ATMYB73	myb domain protein 73
DEGs	Potri.018G127700	AtMYB82	myb domain protein 82
DEGs	Potri.007G007900	ATMYB84	myb domain protein 84
DEGs	Potri.019G118800	AtMYB9	myb domain protein 9
DEGs	Potri.007G093900	ATMYB64	myb domain protein 92
DEGs	Potri.002G096800	AtMYB93	myb domain protein 93
DEGs	Potri.017G082500	ATMYB94	myb domain protein 94
DEGs	Potri.004G126700	ATMYB96	myb domain protein 96
DEGs	Potri.010G128900	-	myb-like transcription factor family protein
DEGs	Potri.006G150300	-	myb-like transcription factor family protein
DEGs	Potri.006G230500	-	myb-like transcription factor family protein
DEGs	Potri.001G404100	ANAC072	NAC (No Apical Meristem) domain transcriptional regulator superfamily protein
DEGs	Potri.001G404400	ANAC056	NAC domain containing protein 2
DEGs	Potri.011G123500	ANAC056	NAC domain containing protein 2
DEGs	Potri.004G081000	anac028	NAC domain containing protein 28
DEGs	Potri.017G139500	anac028	NAC domain containing protein 28
DEGs	Potri.004G230800	anac034	NAC domain containing protein 35
DEGs	Potri.001G343800	anac044	NAC domain containing protein 44
DEGs	Potri.015G030200	anac057	NAC domain containing protein 57
DEGs	Potri.012G038100	anac057	NAC domain containing protein 57
DEGs	Potri.001G218800	anac061	NAC domain containing protein 61
DEGs	Potri.004G049300	ANAC073	NAC domain containing protein 73
DEGs	Potri.007G135300	ANAC073	NAC domain containing protein 73
DEGs	Potri.017G016700	ANAC073	NAC domain containing protein 73
DEGs	Potri.002G037100	anac074	NAC domain containing protein 74
DEGs	Potri.018G068700	anac075	NAC domain containing protein 75
DEGs	Potri.017G063300	ANAC083	NAC domain containing protein 83
DEGs	Potri.012G103500	ANAC083	NAC domain containing protein 83
DEGs	Potri.006G209200	anac090	NAC domain containing protein 90
DEGs	Potri.002G181900	NTL9	NAC transcription factor-like 9
DEGs	Potri.008G068500	ATNFXL2	sequence-specific DNA binding transcription factors;zinc ion binding;sequence-specific DNA binding transcription factors
DEGs	Potri.004G222100	-	TCP family transcription factor
DEGs	Potri.015G050500	ATTCP18	TCP family transcription factor
DEGs	Potri.006G251200	ATTSO1	Tesmin/TSO1-like CXC domain-containing protein
DEGs	Potri.004G183900	WIP3	WIP domain protein 3
DEGs	Potri.003G111900	WRKY21	WRKY DNA-binding protein 21
DEGs	Potri.017G149000	ATWRKY27	WRKY DNA-binding protein 27
DEGs	Potri.012G031700	ATWRKY30	WRKY DNA-binding protein 30
DEGs	Potri.017G104800	AtWRKY35	WRKY DNA-binding protein 35
DEGs	Potri.005G055300	ATWRKY39	WRKY DNA-binding protein 39
DEGs	Potri.018G019700	ATWRKY40	WRKY DNA-binding protein 40
DEGs	Potri.004G060400	ATWRKY65	WRKY DNA-binding protein 65
DEGs	Potri.016G137900	ATWRKY70	WRKY DNA-binding protein 70
DEGs	Potri.001G328000	ATWRKY75	WRKY DNA-binding protein 75
DEGs	Potri.T043800	ATWRKY75	WRKY DNA-binding protein 75
DEGs	Potri.014G155100	ATWRKY6	WRKY family transcription factor
DEGs	Potri.002G138900	-	WRKY family transcription factor
DEGs	Potri.011G007800	ATWRKY6	WRKY family transcription factor
DEGs	Potri.002G164400	AtWRKY22	WRKY family transcription factor
DEGs	Potri.006G263800	-	WRKY family transcription factor
DEGs	Potri.014G090300	AtWRKY22	WRKY family transcription factor
DEGs	Potri.005G064100	ANAC104	xylem NAC domain 1
DEGs	Potri.003G022800	ANAC104	xylem NAC domain 1
DEGs	Potri.010G118700	-	Zinc finger C-x8-C-x5-C-x3-H type family protein
DEGs	Potri.007G138300	SOM	Zinc finger C-x8-C-x5-C-x3-H type family protein
DEGs	Potri.017G013400	SOM	Zinc finger C-x8-C-x5-C-x3-H type family protein
DEGs	Potri.010G169400	ATHB29	zinc finger homeodomain 1
DEGs	Potri.005G221400	ATZFP11	zinc finger protein 11
DEGs	Potri.017G116300	ZFP6	zinc finger protein 6
DEGs	Potri.016G060600	ZFP8	zinc finger protein 8
DEGs	Potri.002G154700	AHDP	Homeobox-leucine zipper family protein / lipid-binding START domain-containing protein
DEGs	Potri.003G169400	-	Squamosa promoter-binding protein-like (SBP domain) transcription factor family protein
DEGs	Potri.012G139300	AHDP	Homeobox-leucine zipper family protein / lipid-binding START domain-containing protein
DEGs	Potri.002G100600	ATHB-16	homeobox protein 16
DEGs	Potri.002G102900	ATHB22	homeobox protein 22
DEGs	Potri.012G040900	AtHB33	homeobox protein 33
DEGs	Potri.005G227900	AtHB33	homeobox protein 33
DEGs	Potri.013G108900	AtHB33	homeobox protein 33
DEGs	Potri.002G035200	AtHB33	homeobox protein 33
DEGs	Potri.001G137800	HB-7	homeobox-7
DEGs	Potri.003G096000	HB-7	homeobox-7
DEGs	Potri.008G129500	ATHB-17	homeobox-leucine zipper protein 17
DEGs	Potri.014G045100	HAT3	homeobox-leucine zipper protein 3
DEGs	Potri.002G136400	HAT3	homeobox-leucine zipper protein 3
DEGs	Potri.008G148200	ATHB13	Homeobox-leucine zipper protein family
DEGs	Potri.005G147100	HAT22	Homeobox-leucine zipper protein family
DEGs	Potri.010G093400	ATHB13	Homeobox-leucine zipper protein family
DEGs	Potri.013G060200	-	Homeodomain-like superfamily protein
DEGs	Potri.015G031600	KAN	Homeodomain-like superfamily protein
DEGs	Potri.T105400	KAN	Homeodomain-like superfamily protein
DEGs	Potri.003G096300	KAN2	Homeodomain-like superfamily protein
DEGs	Potri.012G042100	KAN	Homeodomain-like superfamily protein
DEGs	Potri.005G134600	-	Homeodomain-like superfamily protein
DEGs	Potri.008G087600	-	Homeodomain-like superfamily protein
DEGs	Potri.014G037200	ATS	Homeodomain-like superfamily protein
DEGs	Potri.017G137600	KAN	Homeodomain-like superfamily protein
DEGs	Potri.001G137600	KAN2	Homeodomain-like superfamily protein
DEGs	Potri.019G032700	-	Homeodomain-like superfamily protein
DEGs	Potri.008G081800	APL	Homeodomain-like superfamily protein
DEGs	Potri.004G021300	CPC	Homeodomain-like superfamily protein
DEGs	Potri.006G155200	-	Homeodomain-like superfamily protein
DEGs	Potri.018G074200	-	Homeodomain-like superfamily protein
DEGs	Potri.004G015100	CPC	Homeodomain-like superfamily protein
DEGs	Potri.010G174100	APL	Homeodomain-like superfamily protein
DEGs	Potri.004G082400	KAN	Homeodomain-like superfamily protein
DEGs	Potri.014G075200	AHDP	Homeobox-leucine zipper family protein / lipid-binding START domain-containing protein
DEGs	Potri.015G098900	-	Squamosa promoter-binding protein-like (SBP domain) transcription factor family protein
DEGs	Potri.015G141800	AHDP	Homeobox-leucine zipper family protein / lipid-binding START domain-containing protein
DEGs and DMGs	Potri.007G134500	ATMYB52	myb domain protein 52
DEGs and DMGs	Potri.009G164300	bZIP21	bZIP transcription factor family protein
DEGs and DMGs	Potri.012G039400	ATMYB52	myb domain protein 52
DEGs and DMGs	Potri.013G054000	anac047	NAC domain containing protein 47
DEGs and DMGs	Potri.015G033600	ATMYB52	myb domain protein 52
DEGs and DMGs	Potri.016G018600	HRD	Integrase-type DNA-binding superfamily protein
DMGs	Potri.003G092200	ATMYC2	Basic helix-loop-helix (bHLH) DNA-binding family protein
DMGs	Potri.001G305100	RGE1	basic helix-loop-helix (bHLH) DNA-binding superfamily protein
DMGs	Potri.002G248500	-	basic helix-loop-helix (bHLH) DNA-binding superfamily protein
DMGs	Potri.004G161500	GATA5	GATA transcription factor 5
DMGs	Potri.017G019900	SGR7	GRAS family transcription factor
DMGs	Potri.017G020300	RGA	GRAS family transcription factor family protein
DMGs	Potri.019G102200	-	Integrase-type DNA-binding superfamily protein
DMGs	Potri.001G058400	AGL9	K-box region and MADS-box transcription factor family protein
DMGs	Potri.002G028400	AP3	K-box region and MADS-box transcription factor family protein
DMGs	Potri.010G217700	LBD1	LOB domain-containing protein 1
DMGs	Potri.019G018200	ATMYB15	myb domain protein 15
DMGs	Potri.015G129100	AtMYB85	myb domain protein 85
DMGs	Potri.014G104800	ANAC043	NAC (No Apical Meristem) domain transcriptional regulator superfamily protein
DMGs	Potri.017G086200	ANAC100	NAC domain containing protein 100
DMGs	Potri.015G046800	anac058	NAC domain containing protein 58
DMGs	Potri.001G325100	ANAC083	NAC domain containing protein 83
DMGs	Potri.006G124200	ATDPB	Transcription factor DP
DMGs	Potri.013G046700	PKDM7D	Transcription factor jumonji (jmj) family protein / zinc finger (C5HC2 type) family protein
DMGs	Potri.011G121800	-	Transcription factor TFIIIC, tau55-related protein
DMGs	Potri.009G143700	WIP3	WIP domain protein 3
DMGs	Potri.001G206900	ANAC104	xylem NAC domain 1
DMGs	Potri.004G221700	-	zinc finger (C2H2 type) family protein
DMGs	Potri.010G187900	ATSZF2	zinc finger (CCCH-type) family protein
DMGs	Potri.018G058600	-	Zinc finger C-x8-C-x5-C-x3-H type family protein
DMGs	Potri.006G117700	ATHB51	homeobox 51
DMGs	Potri.001G229700	HAT14	homeobox from Arabidopsis thaliana
DMGs	Potri.006G237500	ATHB-8	homeobox gene 8
DMGs	Potri.011G057700	HB-1	homeobox-1
DMGs	Potri.018G038000	ATMYB3R-1	Homeodomain-like protein
DMGs	Potri.014G096300	CPC	Homeodomain-like superfamily protein
DMGs	Potri.008G071700	-	Homeodomain-like superfamily protein
