# Supplementary material for: DNA methylation and its effects on gene expression during primary to secondary growth in poplar stems
Source: BMC Genomics. 2020 Jul 20;21:498. doi: 10.1186/s12864-020-06902-6 (PMC7372836; doi:10.1186/s12864-020-06902-6)
Supplement: Supplementary file 15 — Additional file 15. Shared genes in differentially expressed genes (DEGs) and differentially 5-methylcytosine methylated genes (DMGs) in primary stems (PS) vs transitional stems (TS). [file 12864_2020_6902_MOESM15_ESM.xlsx]

## Sheet: Sheet1
Additional file 15 Shared genes in differentially expressed genes (DEGs) and differentially 5-methylcytosines methylated genes (DMGs) in primary stems (PS) vs transitional stems (TS).
Chr	Start	End	meth.diff	GeneID	PS_fpkm	TS_fpkm	Position	Symbol	Description
Chr01	1993301	1993500	19.5256	Potri.001G027100	5.94333	57.88	Downstream2kb	-	Major facilitator superfamily protein
Chr01	6685901	6686100	16.2596	Potri.001G084200	1.23333	2.98333	Downstream2kb	-	Protein of unknown function, DUF538
Chr01	7624501	7624700	16.6863	Potri.001G096900	39.6833	172.34	Upstream2kb	-	Disease resistance-responsive (dirigent-like protein) family protein
Chr01	7624601	7624800	25.1992	Potri.001G096900	39.6833	172.34	Upstream2kb	-	Disease resistance-responsive (dirigent-like protein) family protein
Chr01	10359701	10359900	17.3279	Potri.001G127900	2.12667	0.26	Genebody	-	Vacuolar iron transporter (VIT) family protein
Chr01	11148801	11149000	20.8676	Potri.001G138800	0.246667	2.13	Downstream2kb	ATMKK10	MAP kinase kinase 10
Chr01	12590101	12590300	16.948	Potri.001G152500	0.203333	0.92	Upstream2kb	-	HXXXD-type acyl-transferase family protein
Chr01	12590201	12590400	17.9265	Potri.001G152500	0.203333	0.92	Upstream2kb	-	HXXXD-type acyl-transferase family protein
Chr01	24402401	24402600	17.8482	Potri.001G232200	0.873333	10.5233	Downstream2kb	-	-
Chr01	24402501	24402700	21.6959	Potri.001G232200	0.873333	10.5233	Downstream2kb	-	-
Chr01	31349301	31349500	16.4876	Potri.001G309700	2.33333	4.68	Downstream2kb	-	RING/U-box superfamily protein
Chr01	38515301	38515500	18.108	Potri.001G371200	8.66	61.38	Upstream2kb	-	RING/U-box superfamily protein
Chr01	39816801	39817000	15.1201	Potri.001G382500	1.55	0.666667	Upstream2kb	-	RING/FYVE/PHD zinc finger superfamily protein
Chr01	42276301	42276500	15.7911	Potri.001G401300	21.5833	74.95	Upstream2kb	ATLAC17	laccase 17
Chr01	42591001	42591200	15.1941	Potri.001G404400	0.613333	3.69667	Downstream2kb	ANAC056	NAC domain containing protein 2
Chr01	44607301	44607500	19.2414	Potri.001G420800	16.17	7.18	Downstream2kb	CHL	chloroplastic lipocalin
Chr01	48151601	48151800	19.3885	Potri.001G448000	7.45333	43.9033	Genebody	-	HXXXD-type acyl-transferase family protein
Chr01	48544101	48544300	15.7861	Potri.001G451300	0.413333	0.103333	Upstream2kb	-	2-oxoglutarate (2OG) and Fe(II)-dependent oxygenase superfamily protein
Chr01	48544201	48544400	15.2629	Potri.001G451300	0.413333	0.103333	Upstream2kb	-	2-oxoglutarate (2OG) and Fe(II)-dependent oxygenase superfamily protein
Chr01	49188101	49188300	19.8475	Potri.001G458000	3.45667	11.57	Upstream2kb	-	SAUR-like auxin-responsive protein family
Chr02	2773901	2774100	16.4842	Potri.002G043300	1.55667	0.143333	Upstream2kb	ATERF-9	erf domain protein 9
Chr02	3364701	3364900	15.1636	Potri.002G051100	8.17	3.35667	Upstream2kb	-	-
Chr02	7345701	7345900	17.4408	Potri.002G101800	2.55333	26.2267	Upstream2kb	-	RING/U-box superfamily protein
Chr02	7966801	7967000	29.097	Potri.002G108100	6.54667	19.9	Upstream2kb	-	hydroxyproline-rich glycoprotein family protein
Chr02	7966901	7967100	27.8897	Potri.002G108100	6.54667	19.9	Upstream2kb	-	hydroxyproline-rich glycoprotein family protein
Chr02	10544601	10544800	16.2257	Potri.002G142200	0.323333	0.0233333	Upstream2kb	SPL8	squamosa promoter binding protein-like 8
Chr02	11711601	11711800	16.2915	Potri.002G155300	0.203333	1.93333	Upstream2kb	BAL	BON association protein 2
Chr02	13887301	13887500	15.6474	Potri.002G179000	8.74667	2.83667	Upstream2kb	-	-
Chr02	14266301	14266500	34.5799	Potri.002G182300	3.65	1.44	Upstream2kb	NTL9	NAC transcription factor-like 9
Chr02	20199001	20199200	20.3665	Potri.002G217800	0.843333	2.92667	Downstream2kb	-	-
Chr02	25067001	25067200	19.4123	Potri.002G262800	4.63333	1.78333	Downstream2kb	-	-
Chr03	10334201	10334400	15.3504	Potri.003G074700	34.8333	113.12	Genebody	GlcNAc1pUT2	N-acetylglucosamine-1-phosphate uridylyltransferase 2
Chr03	10899101	10899300	17.5659	Potri.003G080700	0.593333	0.223333	Downstream2kb	-	-
Chr03	13474501	13474700	28.8741	Potri.003G111300	2.04333	20.3633	Downstream2kb	-	Bifunctional inhibitor/lipid-transfer protein/seed storage 2S albumin superfamily protein
Chr03	13474601	13474800	22.761	Potri.003G111300	2.04333	20.3633	Downstream2kb	-	Bifunctional inhibitor/lipid-transfer protein/seed storage 2S albumin superfamily protein
Chr03	15081401	15081600	18.1234	Potri.003G131300	0.04	0.81	Downstream2kb	BEL1	POX (plant homeobox) family protein
Chr03	16554501	16554700	18.4965	Potri.003G151700	275.643	571.317	Upstream2kb	ATGH9A1	glycosyl hydrolase 9A1
Chr04	966501	966700	15.028	Potri.004G015100	27.0733	10.14	Upstream2kb	CPC	Homeodomain-like superfamily protein
Chr04	966501	966700	15.028	Potri.004G015100	27.0733	10.14	Genebody	CPC	Homeodomain-like superfamily protein
Chr04	1988701	1988900	16.8531	Potri.004G027400	0.05	0.306667	Upstream2kb	-	S-locus lectin protein kinase family protein
Chr04	4279001	4279200	15.2656	Potri.004G054500	0.176667	1.05	Upstream2kb	-	-
Chr04	4987701	4987900	16.2353	Potri.004G061100	0.001	0.516667	Downstream2kb	-	-
Chr04	4987801	4988000	19.7976	Potri.004G061100	0.001	0.516667	Downstream2kb	-	-
Chr04	6055301	6055500	15.0327	Potri.004G072000	0.223333	0.656667	Downstream2kb	ATWRKY27	WRKY DNA-binding protein 27
Chr04	6055401	6055600	17.0806	Potri.004G072000	0.223333	0.656667	Downstream2kb	ATWRKY27	WRKY DNA-binding protein 27
Chr04	6055501	6055700	15.1919	Potri.004G072000	0.223333	0.656667	Downstream2kb	ATWRKY27	WRKY DNA-binding protein 27
Chr04	15507201	15507400	16.603	Potri.004G134800	25.72	68.58	Upstream2kb	-	Peroxidase superfamily protein
Chr04	16462701	16462900	15.857	Potri.004G141200	2.38	8.8	Downstream2kb	RRTF1	redox responsive transcription factor 1
Chr04	16928001	16928200	19.4644	Potri.004G146100	4.44333	9.27333	Downstream2kb	-	2-oxoglutarate (2OG) and Fe(II)-dependent oxygenase superfamily protein
Chr04	19090601	19090800	16.3521	Potri.004G172200	13.5667	6.14	Upstream2kb	-	-
Chr04	19857201	19857400	16.4308	Potri.004G182000	4.07667	9.5	Upstream2kb	ATHCHIB	basic chitinase
Chr04	23740401	23740600	18.168	Potri.004G231700	21.8733	10.5833	Upstream2kb	-	Leucine-rich repeat protein kinase family protein
Chr04	23740501	23740700	16.8469	Potri.004G231700	21.8733	10.5833	Upstream2kb	-	Leucine-rich repeat protein kinase family protein
Chr05	4701901	4702100	16.1777	Potri.005G065200	18.3467	82.9933	Upstream2kb	-	S-adenosyl-L-methionine-dependent methyltransferases superfamily protein
Chr05	4702901	4703100	15.2041	Potri.005G065200	18.3467	82.9933	Upstream2kb	-	S-adenosyl-L-methionine-dependent methyltransferases superfamily protein
Chr05	11513401	11513600	15.6276	Potri.005G138500	3.95333	1.40333	Upstream2kb	-	Remorin family protein
Chr05	11943301	11943500	18.6857	Potri.005G141300	21.93	246.07	Upstream2kb	-	Protein of unknown function (DUF579)
Chr05	22031101	22031300	17.8107	Potri.005G205700	9.89	29.2533	Upstream2kb	-	-
Chr05	22952701	22952900	25.2925	Potri.005G216700	0.001	0.203333	Genebody	PKP-ALPHA	Pyruvate kinase family protein
Chr05	24971501	24971700	18.1271	Potri.005G245300	11.56	24.75	Upstream2kb	-	2-oxoglutarate (2OG) and Fe(II)-dependent oxygenase superfamily protein
Chr06	496301	496500	16.3991	Potri.006G007200	0.69	2.65667	Genebody	-	UDP-Glycosyltransferase superfamily protein
Chr06	496401	496600	22.9024	Potri.006G007200	0.69	2.65667	Genebody	-	UDP-Glycosyltransferase superfamily protein
Chr06	496501	496700	15.9886	Potri.006G007200	0.69	2.65667	Genebody	-	UDP-Glycosyltransferase superfamily protein
Chr06	496301	496500	16.3991	Potri.006G007200	0.69	2.65667	Downstream2kb	-	UDP-Glycosyltransferase superfamily protein
Chr06	2774601	2774800	18.175	Potri.006G039200	17.1333	8.25667	Genebody	ATMAP70-1	microtubule-associated proteins 70-1
Chr06	2774701	2774900	18.8752	Potri.006G039200	17.1333	8.25667	Genebody	ATMAP70-1	microtubule-associated proteins 70-1
Chr06	5055301	5055500	15.3589	Potri.006G067500	2.58333	1.25	Downstream2kb	-	Glycosyl hydrolase superfamily protein
Chr06	16822001	16822200	17.5459	Potri.006G165600	15.2533	6.77333	Upstream2kb	ATCNFU3	NFU domain protein 3
Chr06	16822101	16822300	20.6033	Potri.006G165600	15.2533	6.77333	Upstream2kb	ATCNFU3	NFU domain protein 3
Chr06	17582801	17583000	17.2407	Potri.006G169600	0.98	7.58	Upstream2kb	4CL2	4-coumarate:CoA ligase 2
Chr06	19148501	19148700	22.7078	Potri.006G177700	0.576667	2.66	Downstream2kb	-	nodulin MtN21 /EamA-like transporter family protein
Chr06	19148601	19148800	21.1719	Potri.006G177700	0.576667	2.66	Downstream2kb	-	nodulin MtN21 /EamA-like transporter family protein
Chr06	20502401	20502600	16.1298	Potri.006G190300	1.87	0.516667	Downstream2kb	-	RING/U-box superfamily protein
Chr06	22543101	22543300	15.5251	Potri.006G211000	0.333333	2.22667	Upstream2kb	-	SAUR-like auxin-responsive protein family
Chr06	22682101	22682300	16.5443	Potri.006G213100	0.676667	3.27	Downstream2kb	-	-
Chr06	23062101	23062300	15.094	Potri.006G218200	0.07	2.9	Downstream2kb	-	Integrase-type DNA-binding superfamily protein
Chr06	23257401	23257600	30.4409	Potri.006G220100	24.1	4.91333	Downstream2kb	ER	Leucine-rich receptor-like protein kinase family protein
Chr06	23258001	23258200	25.7434	Potri.006G220100	24.1	4.91333	Downstream2kb	ER	Leucine-rich receptor-like protein kinase family protein
Chr07	8925801	8926000	-17.7509	Potri.007G068000	19.99	1.86	Downstream2kb	-	-
Chr07	8925901	8926100	-19.0513	Potri.007G068000	19.99	1.86	Downstream2kb	-	-
Chr07	8926001	8926200	-16.6073	Potri.007G068000	19.99	1.86	Downstream2kb	-	-
Chr07	8926101	8926300	-18.5618	Potri.007G068000	19.99	1.86	Downstream2kb	-	-
Chr07	9106801	9107000	19.509	Potri.007G069600	61.8633	24.0933	Genebody	ATGLN1;1	glutamine synthase clone R1
Chr07	11704101	11704300	16.2523	Potri.007G090600	29.9733	74.0033	Downstream2kb	RAP2.4	related to AP2 4
Chr07	13963201	13963400	17.4683	Potri.007G120700	1.67667	0.001	Downstream2kb	-	Receptor-like protein kinase-related family protein
Chr07	14044401	14044600	17.0795	Potri.007G122100	17.84	5.27333	Upstream2kb	RCI3	Peroxidase superfamily protein
Chr07	14867601	14867800	17.2596	Potri.007G135900	1.24	0.5	Genebody	-	DNAJ heat shock family protein
Chr08	2122501	2122700	16.7436	Potri.008G038200	84.1733	355.623	Downstream2kb	ATPAL1	PHE ammonia lyase 1
Chr08	2122601	2122800	16.6114	Potri.008G038200	84.1733	355.623	Downstream2kb	ATPAL1	PHE ammonia lyase 1
Chr08	2172801	2173000	15.8473	Potri.008G038800	0.773333	2.02	Upstream2kb	-	Pleckstrin homology (PH) and lipid-binding START domains-containing protein
Chr08	4183301	4183500	15.3397	Potri.008G068700	0.47	1.52667	Upstream2kb	ATCRR3	CRINKLY4 related 3
Chr08	5627701	5627900	28.335	Potri.008G089700	14.89	0.67	Upstream2kb	AtMYB106	myb domain protein 106
Chr08	7075901	7076100	15.0903	Potri.008G111000	0.803333	20.93	Upstream2kb	-	-
Chr08	9488201	9488400	15.5691	Potri.008G142000	1.25667	0.163333	Downstream2kb	-	Homeodomain-like superfamily protein
Chr08	15806701	15806900	17.6737	Potri.008G208200	5.23667	18.0067	Downstream2kb	RALFL33	ralf-like 33
Chr09	3107501	3107700	-15.7736	Potri.009G019300	77.5567	5.83667	Upstream2kb	-	Pollen Ole e 1 allergen and extensin family protein
Chr09	8627201	8627400	15.0098	Potri.009G095500	0.656667	1.9	Upstream2kb	UGT84B1	UDP-glucosyl transferase 84B1
Chr09	11573501	11573700	16.7168	Potri.009G146500	3.32667	1.05667	Downstream2kb	-	Protein kinase superfamily protein
Chr10	8536101	8536300	18.9766	Potri.010G055400	238.297	633.27	Downstream2kb	GAPC	glyceraldehyde-3-phosphate dehydrogenase C subunit 1
Chr10	8536201	8536400	17.1749	Potri.010G055400	238.297	633.27	Downstream2kb	GAPC	glyceraldehyde-3-phosphate dehydrogenase C subunit 1
Chr10	9408301	9408500	16.4015	Potri.010G067100	9.04333	54.8533	Upstream2kb	arpc2b	actin-related protein C2B
Chr10	10642501	10642700	20.3835	Potri.010G080400	2.58667	29.46	Downstream2kb	KCS11	3-ketoacyl-CoA synthase 11
Chr10	10642601	10642800	18.5222	Potri.010G080400	2.58667	29.46	Downstream2kb	KCS11	3-ketoacyl-CoA synthase 11
Chr10	12684701	12684900	20.596	Potri.010G107000	0.973333	0.41	Genebody	-	disease resistance family protein / LRR family protein
Chr10	12684801	12685000	15.717	Potri.010G107000	0.973333	0.41	Genebody	-	disease resistance family protein / LRR family protein
Chr10	13163801	13164000	29.9244	Potri.010G113100	8.53	49	Upstream2kb	-	hydroxyproline-rich glycoprotein family protein
Chr10	13163601	13163800	15.2906	Potri.010G113100	8.53	49	Upstream2kb	-	hydroxyproline-rich glycoprotein family protein
Chr10	13163601	13163800	15.2906	Potri.010G113100	8.53	49	Genebody	-	hydroxyproline-rich glycoprotein family protein
Chr10	18354101	18354300	27.9085	Potri.010G187600	16.8833	126.593	Upstream2kb	ESK1	Plant protein of unknown function (DUF828)
Chr10	18395601	18395800	17.2782	Potri.010G188000	5.37	16.71	Upstream2kb	-	2-oxoglutarate (2OG) and Fe(II)-dependent oxygenase superfamily protein
Chr10	18395701	18395900	22.3413	Potri.010G188000	5.37	16.71	Upstream2kb	-	2-oxoglutarate (2OG) and Fe(II)-dependent oxygenase superfamily protein
Chr10	21819601	21819800	21.9971	Potri.010G241000	0.03	0.373333	Downstream2kb	ATCAT6	cationic amino acid transporter 6
Chr10	22029301	22029500	18.9416	Potri.010G245500	3.13	1.53	Genebody	RTM2	HSP20-like chaperones superfamily protein
Chr10	22029301	22029500	18.9416	Potri.010G245500	3.13	1.53	Downstream2kb	RTM2	HSP20-like chaperones superfamily protein
Chr10	22029301	22029500	18.9416	Potri.010G245600	5.72	2.43667	Upstream2kb	RTM2	HSP20-like chaperones superfamily protein
Chr11	13331701	13331900	15.0795	Potri.011G108700	0.4	0.001	Upstream2kb	-	-
Chr11	14787101	14787300	18.6959	Potri.011G122900	9.56	43.7967	Upstream2kb	CIP7	COP1-interacting protein 7
Chr11	14787201	14787400	18.2149	Potri.011G122900	9.56	43.7967	Upstream2kb	CIP7	COP1-interacting protein 7
Chr11	14787301	14787500	22.293	Potri.011G122900	9.56	43.7967	Upstream2kb	CIP7	COP1-interacting protein 7
Chr11	17974001	17974200	15.8545	Potri.011G161500	0.213333	1.11333	Upstream2kb	EDA28	FAD-binding Berberine family protein
Chr11	17974101	17974300	15.5917	Potri.011G161500	0.213333	1.11333	Upstream2kb	EDA28	FAD-binding Berberine family protein
Chr13	6211101	6211300	16.3739	Potri.013G073500	4.52667	22.0933	Upstream2kb	-	RING/U-box superfamily protein
Chr13	11042201	11042400	15.4677	Potri.013G100300	3.9	11.8267	Downstream2kb	-	Integrase-type DNA-binding superfamily protein
Chr13	11042301	11042500	15.9771	Potri.013G100300	3.9	11.8267	Downstream2kb	-	Integrase-type DNA-binding superfamily protein
Chr13	12174001	12174200	20.0748	Potri.013G108100	6.70333	2.6	Downstream2kb	-	-
Chr13	14166101	14166300	15.7145	Potri.013G129900	7.87	72.3533	Upstream2kb	-	Protein of unknown function (DUF506)
Chr13	14166201	14166400	15.8523	Potri.013G129900	7.87	72.3533	Upstream2kb	-	Protein of unknown function (DUF506)
Chr13	14166301	14166500	16.3592	Potri.013G129900	7.87	72.3533	Upstream2kb	-	Protein of unknown function (DUF506)
Chr14	2454301	2454500	15.2934	Potri.014G029000	2.09333	4.39	Upstream2kb	COR27	cold regulated gene 27
Chr14	3466501	3466700	16.3027	Potri.014G043200	3.42333	6.91667	Downstream2kb	-	RING/U-box superfamily protein
Chr14	8509601	8509800	16.67	Potri.014G108300	4.61	34.6867	Upstream2kb	-	-
Chr14	9237901	9238100	24.6563	Potri.014G119000	1	0.446667	Upstream2kb	-	Tetratricopeptide repeat (TPR)-like superfamily protein
Chr14	9238001	9238200	21.2444	Potri.014G119000	1	0.446667	Upstream2kb	-	Tetratricopeptide repeat (TPR)-like superfamily protein
Chr14	16244701	16244900	15.4575	Potri.014G185300	1.87	8.28	Upstream2kb	-	-
Chr15	2036001	2036200	20.4589	Potri.015G026200	4.20333	1.43667	Downstream2kb	-	Nucleoporin interacting component (Nup93/Nic96-like) family protein
Chr15	2234501	2234700	17.1132	Potri.015G027800	2.51667	8.03333	Upstream2kb	UGT88A1	UDP-glucosyl transferase 88A1
Chr15	2783501	2783700	18.0618	Potri.015G033600	1.44	10.9367	Downstream2kb	ATMYB52	myb domain protein 52
Chr15	5368801	5369000	17.6474	Potri.015G050200	5.85	1.14333	Upstream2kb	-	NAD(P)-binding Rossmann-fold superfamily protein
Chr15	8760001	8760200	18.0628	Potri.015G063500	0.62	1.26667	Upstream2kb	ABCA2	ATP-binding cassette A2
Chr15	9543401	9543600	20.0949	Potri.015G070900	17.4767	54.94	Downstream2kb	-	Transducin/WD40 repeat-like superfamily protein
Chr15	9543501	9543700	21.845	Potri.015G070900	17.4767	54.94	Downstream2kb	-	Transducin/WD40 repeat-like superfamily protein
Chr15	9543601	9543800	20.6252	Potri.015G070900	17.4767	54.94	Downstream2kb	-	Transducin/WD40 repeat-like superfamily protein
Chr15	9543801	9544000	15.2033	Potri.015G070900	17.4767	54.94	Downstream2kb	-	Transducin/WD40 repeat-like superfamily protein
Chr15	9543901	9544100	18.7136	Potri.015G070900	17.4767	54.94	Downstream2kb	-	Transducin/WD40 repeat-like superfamily protein
Chr15	11703901	11704100	18.9028	Potri.015G096700	4.03333	1.70333	Genebody	-	-
Chr15	11704001	11704200	20.0301	Potri.015G096700	4.03333	1.70333	Genebody	-	-
Chr15	11703901	11704100	18.9028	Potri.015G096900	9.32	44.74	Downstream2kb	-	Protein of unknown function (DUF579)
Chr15	11704001	11704200	20.0301	Potri.015G096900	9.32	44.74	Downstream2kb	-	Protein of unknown function (DUF579)
Chr16	427401	427600	21.487	Potri.016G008500	1.01	2.52333	Upstream2kb	CYP82C4	cytochrome P450, family 82, subfamily C, polypeptide 4
Chr16	3026001	3026200	15.2024	Potri.016G047800	8.71667	3.08667	Downstream2kb	-	-
Chr16	11476801	11477000	16.8293	Potri.016G112000	41.2967	176.813	Upstream2kb	ATLMCO4	Laccase/Diphenol oxidase family protein
Chr16	11967501	11967700	25.1559	Potri.016G115300	7.91333	32.7167	Downstream2kb	-	RING/U-box superfamily protein
Chr16	12028101	12028300	17.4481	Potri.016G116100	0.733333	1.98	Upstream2kb	-	SGNH hydrolase-type esterase superfamily protein
Chr16	12028201	12028400	17.3275	Potri.016G116100	0.733333	1.98	Upstream2kb	-	SGNH hydrolase-type esterase superfamily protein
Chr16	12028301	12028500	15.4968	Potri.016G116100	0.733333	1.98	Upstream2kb	-	SGNH hydrolase-type esterase superfamily protein
Chr16	12864901	12865100	15.7825	Potri.016G125500	10.6067	49.3667	Downstream2kb	TBL34	TRICHOME BIREFRINGENCE-LIKE 34
Chr16	13124001	13124200	-16.3297	Potri.016G128600	1.48	0.493333	Downstream2kb	ATIREG2	iron regulated 2
Chr16	13124101	13124300	-17.2947	Potri.016G128600	1.48	0.493333	Downstream2kb	ATIREG2	iron regulated 2
Chr16	14038901	14039100	15.6958	Potri.016G137800	0.16	0.923333	Downstream2kb	-	Protein of unknown function, DUF599
Chr17	2507001	2507200	16.7976	Potri.017G028100	357.153	116.937	Upstream2kb	CYP81K1	cytochrome P450, family 81, subfamily K, polypeptide 1
Chr17	2563001	2563200	19.5471	Potri.017G029000	322.913	724.05	Upstream2kb	-	pfkB-like carbohydrate kinase family protein
Chr17	3323101	3323300	18.5713	Potri.017G040700	0.596667	0.08	Upstream2kb	AGL62	AGAMOUS-like 62
Chr17	3989801	3990000	19.2136	Potri.017G047700	2.22667	1.00333	Downstream2kb	-	-
Chr17	12605601	12605800	15.8805	Potri.017G110500	5.31	0.976667	Downstream2kb	-	NAD(P)-binding Rossmann-fold superfamily protein
Chr18	2556401	2556600	21.0913	Potri.018G032900	1.72667	4.47	Upstream2kb	ABCG40	pleiotropic drug resistance 12
Chr18	13910401	13910600	15.4783	Potri.018G113700	37.7233	16.5067	Downstream2kb	-	-
Chr18	16403901	16404100	25.4503	Potri.018G144300	5.06333	0.936667	Downstream2kb	AtRLP21	receptor like protein 21
Chr19	275301	275500	15.4786	Potri.019G002200	3.56333	13.2667	Genebody	-	SAUR-like auxin-responsive protein family
Chr19	11203201	11203400	18.7072	Potri.019G078300	1.53	3.35	Upstream2kb	CCR4	CRINKLY4 related 4
Chr19	11203301	11203500	17.8921	Potri.019G078300	1.53	3.35	Upstream2kb	CCR4	CRINKLY4 related 4
Chr19	12342901	12343100	27.6204	Potri.019G093100	4.97333	0.523333	Upstream2kb	-	O-methyltransferase family protein
