# Supplementary material for: DNA methylation and its effects on gene expression during primary to secondary growth in poplar stems
Source: BMC Genomics. 2020 Jul 20;21:498. doi: 10.1186/s12864-020-06902-6 (PMC7372836; doi:10.1186/s12864-020-06902-6)
Supplement: Supplementary file 16 — Additional file 16. Shared genes in differentially expressed genes (DEGs) and differentially 5-methylcytosine methylated genes (DMGs) in transitional stems (TS) vs secondary stems (SS). [file 12864_2020_6902_MOESM16_ESM.xlsx]

## Sheet: Sheet1
Additional file 16 Shared genes in differentially expressed genes (DEGs) and differentially 5-methylcytosines methylated genes (DMGs)in transitional stems (TS) vs secondary stems (SS).
Chr	Start	End	meth.diff	GeneID	TS_fpkm	SS_fpkm	Position	Symbol	Description
Chr01	2276901	2277100	16.3305	Potri.001G030800	2.83	1.39333	Upstream2kb	NRPA2	nuclear RNA polymerase A2
Chr01	2455801	2456000	18.9613	Potri.001G033800	0.253333	0.01	Upstream2kb	ATFT1	fucosyltransferase 1
Chr01	13595701	13595900	18.1149	Potri.001G162600	10.2033	0.176667	Upstream2kb	ATPME3	pectin methylesterase 3
Chr01	24404801	24405000	15.6228	Potri.001G232200	10.5233	29.0467	Upstream2kb	-	-
Chr01	3713501	3713700	15.3075	Potri.001G049200	15.9567	35.5367	Genebody	-	Terpenoid cyclases family protein
Chr01	13603501	13603700	-28.6534	Potri.001G162700	2.58667	0.656667	Genebody	ATPME1	pectin methylesterase 1
Chr01	25832201	25832400	19.8086	Potri.001G248700	12.43	6.03667	Genebody	ATLMCO4	Laccase/Diphenol oxidase family protein
Chr01	25832301	25832500	15.8081	Potri.001G248700	12.43	6.03667	Genebody	ATLMCO4	Laccase/Diphenol oxidase family protein
Chr01	1605601	1605800	21.9942	Potri.001G021000	8.53	2.75333	Downstream2kb	IQD11	IQ-domain 11
Chr01	25764601	25764800	15.3428	Potri.001G247300	39.65	9.57	Downstream2kb	-	Protein of unknown function (DUF674)
Chr01	25764701	25764900	15.2837	Potri.001G247300	39.65	9.57	Downstream2kb	-	Protein of unknown function (DUF674)
Chr01	30963901	30964100	20.3308	Potri.001G306300	2.03	4.74667	Downstream2kb	-	SAUR-like auxin-responsive protein family
Chr01	30964001	30964200	21.3307	Potri.001G306300	2.03	4.74667	Downstream2kb	-	SAUR-like auxin-responsive protein family
Chr01	40542701	40542900	15.085	Potri.001G388400	39.1267	3.23333	Downstream2kb	-	-
Chr01	48967701	48967900	15.1266	Potri.001G455000	105.817	254.107	Downstream2kb	NIP5;1	NOD26-like intrinsic protein 5;1
Chr02	9049701	9049900	16.8833	Potri.002G120700	81.6233	1.27	Upstream2kb	AWI31	NAD(P)-binding Rossmann-fold superfamily protein
Chr02	9049801	9050000	15.761	Potri.002G120700	81.6233	1.27	Upstream2kb	AWI31	NAD(P)-binding Rossmann-fold superfamily protein
Chr02	12578701	12578900	15.9382	Potri.002G166600	1.45	3.3	Upstream2kb	-	-
Chr02	4325001	4325200	15.8781	Potri.002G064300	0.08	0.93	Downstream2kb	SAUR68	SAUR-like auxin-responsive protein family
Chr02	4325101	4325300	19.661	Potri.002G064300	0.08	0.93	Downstream2kb	SAUR68	SAUR-like auxin-responsive protein family
Chr02	4325201	4325400	15.4396	Potri.002G064300	0.08	0.93	Downstream2kb	SAUR68	SAUR-like auxin-responsive protein family
Chr02	12585701	12585900	19.9916	Potri.002G166600	1.45	3.3	Downstream2kb	-	-
Chr02	13058001	13058200	17.127	Potri.002G172000	1.17333	0.393333	Downstream2kb	DMS3	defective in meristem silencing 3
Chr02	15045701	15045900	15.9632	Potri.002G190300	5.8	2.76333	Downstream2kb	-	Polyketide cyclase/dehydrase and lipid transport superfamily protein
Chr03	2162401	2162600	15.0282	Potri.003G017500	0.64	0.233333	Upstream2kb	ATRECQ4A	DNA helicase (RECQl4A)
Chr04	1176201	1176400	17.4702	Potri.004G017700	14.6133	51.4267	Upstream2kb	CYP716A1	cytochrome P450, family 716, subfamily A, polypeptide 1
Chr04	21059101	21059300	19.8176	Potri.004G198000	0.82	0.136667	Upstream2kb	-	Disease resistance protein (TIR-NBS-LRR class) family
Chr04	21605201	21605400	15.4365	Potri.004G207200	0.32	0.001	Upstream2kb	PHT3;3	phosphate transporter 3;3
Chr04	22074401	22074600	17.0864	Potri.004G212900	13.5667	97.12	Upstream2kb	-	Putative membrane lipoprotein
Chr04	22074501	22074700	16.7736	Potri.004G212900	13.5667	97.12	Upstream2kb	-	Putative membrane lipoprotein
Chr04	7486301	7486500	19.4201	Potri.004G088700	0.523333	0.13	Genebody	DegP7	DegP protease 7
Chr04	7486401	7486600	21.4349	Potri.004G088700	0.523333	0.13	Genebody	DegP7	DegP protease 7
Chr04	21059101	21059300	19.8176	Potri.004G198000	0.82	0.136667	Genebody	-	Disease resistance protein (TIR-NBS-LRR class) family
Chr04	1048001	1048200	15.9189	Potri.004G015700	57.9133	133.677	Downstream2kb	-	Protein of unknown function, DUF584
Chr04	1048101	1048300	19.3181	Potri.004G015700	57.9133	133.677	Downstream2kb	-	Protein of unknown function, DUF584
Chr04	22829601	22829800	15.6791	Potri.004G221800	0.693333	0.0966667	Downstream2kb	-	Protein kinase superfamily protein
Chr05	20419701	20419900	31.9081	Potri.005G186800	12.3	4.66	Upstream2kb	ATHM4	thioredoxin M-type 4
Chr05	24928101	24928300	15.1656	Potri.005G244500	12.0467	31.13	Upstream2kb	-	RING/U-box superfamily protein
Chr05	7210001	7210200	15.508	Potri.005G095900	1.92667	0.27	Genebody	ATKT1	potassium transporter 1
Chr05	21500901	21501100	15.0735	Potri.005G199500	0.316667	1.83333	Downstream2kb	-	-
Chr06	569501	569700	15.0612	Potri.006G008500	93.5067	19.5733	Upstream2kb	-	Bifunctional inhibitor/lipid-transfer protein/seed storage 2S albumin superfamily protein
Chr06	666101	666300	18.7708	Potri.006G010300	1.71	8.57333	Upstream2kb	-	HXXXD-type acyl-transferase family protein
Chr06	1606701	1606900	16.1702	Potri.006G023000	1.51333	0.436667	Upstream2kb	ATUGT85A1	UDP-Glycosyltransferase superfamily protein
Chr06	4192801	4193000	16.9849	Potri.006G057500	4.74	1.45	Upstream2kb	-	Leucine-rich repeat protein kinase family protein
Chr06	5216201	5216400	19.8488	Potri.006G069600	14.77	4.75667	Upstream2kb	-	Peroxidase superfamily protein
Chr06	7654001	7654200	20.4568	Potri.006G099600	14.4467	38.4733	Upstream2kb	-	RING/U-box superfamily protein
Chr06	7654101	7654300	22.1647	Potri.006G099600	14.4467	38.4733	Upstream2kb	-	RING/U-box superfamily protein
Chr06	7654201	7654400	16.2588	Potri.006G099600	14.4467	38.4733	Upstream2kb	-	RING/U-box superfamily protein
Chr06	17582701	17582900	15.1003	Potri.006G169600	7.58	17.6467	Upstream2kb	4CL2	4-coumarate:CoA ligase 2
Chr06	17582801	17583000	16.0664	Potri.006G169600	7.58	17.6467	Upstream2kb	4CL2	4-coumarate:CoA ligase 2
Chr06	26938401	26938600	17.9004	Potri.006G268000	5.80667	2.66	Upstream2kb	-	NAD(P)-binding Rossmann-fold superfamily protein
Chr06	1179201	1179400	16.5737	Potri.006G017900	15.1467	30.78	Downstream2kb	-	-
Chr07	8926001	8926200	-18.6208	Potri.007G068000	1.86	0.0566667	Downstream2kb	-	-
Chr07	9731801	9732000	16.2586	Potri.007G074200	1.55667	0.5	Downstream2kb	PYRD	pyrimidine d
Chr07	14766501	14766700	21.5346	Potri.007G134500	1.60333	5.64667	Downstream2kb	ATMYB52	myb domain protein 52
Chr08	330001	330200	17.5212	Potri.008G005700	2.40333	0.12	Upstream2kb	-	TRAF-like family protein
Chr08	3542001	3542200	16.9848	Potri.008G058900	5.91667	2.11667	Upstream2kb	-	Protein of unknown function (DUF604)
Chr08	11418301	11418500	19.1502	Potri.008G167200	6.42333	0.486667	Upstream2kb	-	-
Chr08	11418401	11418600	23.1432	Potri.008G167200	6.42333	0.486667	Upstream2kb	-	-
Chr08	12984701	12984900	16.0334	Potri.008G188000	7.09333	2.48	Upstream2kb	-	Protein of Unknown Function (DUF239)
Chr08	327101	327300	15.8068	Potri.008G005700	2.40333	0.12	Genebody	-	TRAF-like family protein
Chr08	5556201	5556400	15.686	Potri.008G088500	7.28333	3.52667	Genebody	-	S-adenosyl-L-methionine-dependent methyltransferases superfamily protein
Chr08	6197301	6197500	16.0323	Potri.008G098800	1.01667	0.11	Genebody	ABCG37	pleiotropic drug resistance 9
Chr08	6197401	6197600	15.4009	Potri.008G098800	1.01667	0.11	Genebody	ABCG37	pleiotropic drug resistance 9
Chr08	327101	327300	15.8068	Potri.008G005700	2.40333	0.12	Downstream2kb	-	TRAF-like family protein
Chr08	2811101	2811300	19.0713	Potri.008G047800	1.42333	0.366667	Downstream2kb	-	-
Chr08	5329201	5329400	18.3161	Potri.008G084800	35.56	12.57	Downstream2kb	CBB1	cell elongation protein / DWARF1 / DIMINUTO (DIM)
Chr08	6762301	6762500	17.4156	Potri.008G106700	0.826667	3.46667	Downstream2kb	ATBZIP53	basic region/leucine zipper motif 53
Chr09	5263201	5263400	22.5252	Potri.009G047100	4.55667	1.64667	Upstream2kb	NDA2	alternative NAD(P)H dehydrogenase 2
Chr09	8260901	8261100	17.2704	Potri.009G089500	4.93	2.26333	Upstream2kb	NPY2	Phototropic-responsive NPH3 family protein
Chr09	8627301	8627500	18.2377	Potri.009G095500	1.9	6.12	Upstream2kb	UGT84B1	UDP-glucosyl transferase 84B1
Chr09	10513701	10513900	16.7277	Potri.009G127900	0.0966667	2.54333	Upstream2kb	ATPIP1	plasma membrane intrinsic protein 1A
Chr09	10513801	10514000	20.124	Potri.009G127900	0.0966667	2.54333	Upstream2kb	ATPIP1	plasma membrane intrinsic protein 1A
Chr09	10513901	10514100	18.6723	Potri.009G127900	0.0966667	2.54333	Upstream2kb	ATPIP1	plasma membrane intrinsic protein 1A
Chr09	7658401	7658600	15.8897	Potri.009G080100	2.47667	0.45	Genebody	-	-
Chr09	7658401	7658600	15.8897	Potri.009G080100	2.47667	0.45	Downstream2kb	-	-
Chr09	12580901	12581100	16.1524	Potri.009G164300	5.29667	18.7167	Downstream2kb	bZIP21	bZIP transcription factor family protein
Chr10	9921501	9921700	15.6359	Potri.010G072300	1.66333	9.70667	Upstream2kb	ATERF1	ethylene response factor 1
Chr10	11802701	11802900	16.1253	Potri.010G095500	8.30333	0.98	Upstream2kb	-	Xanthine/uracil permease family protein
Chr10	15654301	15654500	20.9217	Potri.010G147200	1.25	28.7333	Upstream2kb	-	-
Chr10	15654401	15654600	15.3854	Potri.010G147200	1.25	28.7333	Upstream2kb	-	-
Chr10	15940101	15940300	-24.2863	Potri.010G150900	448.58	104.11	Upstream2kb	ATHS1	heat stable protein 1
Chr10	15940201	15940400	-19.4144	Potri.010G150900	448.58	104.11	Upstream2kb	ATHS1	heat stable protein 1
Chr10	16978001	16978200	18.3741	Potri.010G166800	2.53667	1.11667	Upstream2kb	PQL1	PsbQ-like 2
Chr10	11144601	11144800	18.9688	Potri.010G087200	2.12333	0.613333	Downstream2kb	ATOFP12	ovate family protein 12
Chr10	15940101	15940300	-24.2863	Potri.010G150800	544.3	63.02	Downstream2kb	ATHS1	heat stable protein 1
Chr10	15940201	15940400	-19.4144	Potri.010G150800	544.3	63.02	Downstream2kb	ATHS1	heat stable protein 1
Chr10	19243401	19243600	15.4598	Potri.010G200500	91.4333	24.7733	Downstream2kb	RCA	rubisco activase
Chr11	2139301	2139500	16.3153	Potri.011G026100	0.06	1.96	Upstream2kb	MLP423	MLP-like protein 423
Chr11	3564101	3564300	15.8958	Potri.011G042000	4.00333	8.15333	Upstream2kb	-	-
Chr11	6015401	6015600	16.4046	Potri.011G065600	3.22667	9.25333	Upstream2kb	-	Heavy metal transport/detoxification superfamily protein
Chr11	14317401	14317600	15.5433	Potri.011G117800	5.02333	0.676667	Upstream2kb	AtENODL1	early nodulin-like protein 1
Chr11	16795201	16795400	19.2196	Potri.011G149500	2.91333	0.413333	Upstream2kb	-	Heavy metal transport/detoxification superfamily protein
Chr11	11627601	11627800	16.0651	Potri.011G095600	6.67667	1.32667	Genebody	ATGA2OX1	Arabidopsis thaliana gibberellin 2-oxidase 1
Chr11	11627601	11627800	16.0651	Potri.011G095600	6.67667	1.32667	Downstream2kb	ATGA2OX1	Arabidopsis thaliana gibberellin 2-oxidase 1
Chr11	15784001	15784200	16.6075	Potri.011G133300	0.756667	2.68	Downstream2kb	-	ankyrin repeat family protein
Chr12	231601	231800	16.7158	Potri.012G002600	60.33	25.8533	Upstream2kb	ATSPDS3	spermidine synthase 3
Chr12	11487301	11487500	17.7139	Potri.012G087800	3.11	7.19667	Genebody	-	NAD(P)-binding Rossmann-fold superfamily protein
Chr12	3068501	3068700	15.3591	Potri.012G034400	113.493	229.693	Downstream2kb	-	-
Chr12	3491201	3491400	15.99	Potri.012G039400	5.44667	11.23	Downstream2kb	ATMYB52	myb domain protein 52
Chr12	14776601	14776800	16.5703	Potri.012G131300	3.54	1.63667	Downstream2kb	AAT1	amino acid transporter 1
Chr13	6547201	6547400	-29.2091	Potri.013G076500	0.436667	0.001	Genebody	CYP89A6	cytochrome P450, family 87, subfamily A, polypeptide 6
Chr13	4019701	4019900	15.3518	Potri.013G054000	0.53	0.0433333	Upstream2kb	anac047	NAC domain containing protein 47
Chr13	13597101	13597300	21.5594	Potri.013G122000	2.3	6.51667	Upstream2kb	-	O-methyltransferase family protein
Chr13	14166201	14166400	17.5938	Potri.013G129900	72.3533	158.823	Upstream2kb	-	Protein of unknown function (DUF506)
Chr13	14166301	14166500	18.7099	Potri.013G129900	72.3533	158.823	Upstream2kb	-	Protein of unknown function (DUF506)
Chr13	16043701	16043900	15.0181	Potri.013G157900	711.943	1450.41	Upstream2kb	ATC4H	cinnamate-4-hydroxylase
Chr13	1839201	1839400	16.677	Potri.013G027800	5.66	2.75667	Genebody	SFP2	Major facilitator superfamily protein
Chr13	4370801	4371000	17.6469	Potri.013G058300	14.5033	6.66333	Genebody	GDH1	glutamate dehydrogenase 1
Chr13	4370901	4371100	17.9386	Potri.013G058300	14.5033	6.66333	Genebody	GDH1	glutamate dehydrogenase 1
Chr13	15551801	15552000	17.6824	Potri.013G151400	66.2767	209.367	Genebody	ATFLA11	FASCICLIN-like arabinogalactan-protein 11
Chr13	15551901	15552100	16.4159	Potri.013G151400	66.2767	209.367	Genebody	ATFLA11	FASCICLIN-like arabinogalactan-protein 11
Chr13	2322601	2322800	15.6782	Potri.013G034900	0.543333	1.37333	Downstream2kb	-	glyoxal oxidase-related protein
Chr14	14549101	14549300	26.2485	Potri.014G177200	3.07667	0.153333	Downstream2kb	LOX5	PLAT/LH2 domain-containing lipoxygenase family protein
Chr14	2332201	2332400	15.4401	Potri.014G027500	0.146667	1.05667	Upstream2kb	-	alpha/beta-Hydrolases superfamily protein
Chr14	3837701	3837900	15.2297	Potri.014G048500	3.48333	1.14	Upstream2kb	EDD	glycine-tRNA ligases
Chr14	9117301	9117500	19.247	Potri.014G117300	0.08	0.816667	Upstream2kb	ATGA2OX4	gibberellin 2-oxidase 6
Chr14	10645701	10645900	21.6111	Potri.014G139400	5.55667	0.353333	Upstream2kb	-	RING/U-box superfamily protein
Chr14	12842701	12842900	16.6383	Potri.014G162800	644.577	2090.19	Upstream2kb	-	-
Chr14	12842801	12843000	15.2129	Potri.014G162800	644.577	2090.19	Upstream2kb	-	-
Chr14	12843301	12843500	16.0539	Potri.014G162800	644.577	2090.19	Upstream2kb	-	-
Chr15	4552801	4553000	20.3983	Potri.015G045700	2.39333	6.21667	Upstream2kb	-	-
Chr15	12973201	12973400	15.2074	Potri.015G114200	0.506667	0.0166667	Upstream2kb	-	Protein of unknown function (DUF594)
Chr15	12973301	12973500	15.0263	Potri.015G114200	0.506667	0.0166667	Upstream2kb	-	Protein of unknown function (DUF594)
Chr15	2783801	2784000	15.9401	Potri.015G033600	10.9367	26.91	Downstream2kb	ATMYB52	myb domain protein 52
Chr15	10506901	10507100	18.9984	Potri.015G080200	2.33667	0.163333	Downstream2kb	-	UBX domain-containing protein
Chr16	961101	961300	18.2552	Potri.016G017900	10.16	26.46	Upstream2kb	-	VQ motif-containing protein
Chr16	1005401	1005600	18.9341	Potri.016G018600	2.84333	13.01	Upstream2kb	HRD	Integrase-type DNA-binding superfamily protein
Chr16	1005501	1005700	18.0037	Potri.016G018600	2.84333	13.01	Upstream2kb	HRD	Integrase-type DNA-binding superfamily protein
Chr16	1256401	1256600	16.565	Potri.016G022500	0.516667	2.18667	Upstream2kb	AtUGT85A7	UDP-glucosyl transferase 85A7
Chr16	2266801	2267000	20.0706	Potri.016G037200	1.99333	0.653333	Upstream2kb	-	-
Chr16	10021101	10021300	21.5705	Potri.016G101900	164.98	380.997	Upstream2kb	-	-
Chr16	10021201	10021400	16.7724	Potri.016G101900	164.98	380.997	Upstream2kb	-	-
Chr16	10022001	10022200	15.7916	Potri.016G101900	164.98	380.997	Upstream2kb	-	-
Chr16	12299801	12300000	17.222	Potri.016G117400	5.26333	2.10667	Upstream2kb	ACI1	ALC-interacting protein 1
Chr16	12299801	12300000	17.222	Potri.016G117500	139.583	36.9267	Downstream2kb	FAD8	fatty acid desaturase 8
Chr16	13920701	13920900	17.1845	Potri.016G136000	1.77667	0.001	Downstream2kb	-	Bifunctional inhibitor/lipid-transfer protein/seed storage 2S albumin superfamily protein
Chr16	13920801	13921000	21.5861	Potri.016G136000	1.77667	0.001	Downstream2kb	-	Bifunctional inhibitor/lipid-transfer protein/seed storage 2S albumin superfamily protein
Chr17	4236401	4236600	20.1388	Potri.017G050700	1.78333	4.8	Upstream2kb	ATPSKR1	phytosulfokin receptor 1
Chr17	4236501	4236700	18.7568	Potri.017G050700	1.78333	4.8	Upstream2kb	ATPSKR1	phytosulfokin receptor 1
Chr17	10002701	10002900	16.3952	Potri.017G083200	2.98	1.43333	Upstream2kb	ATCAP-C	structural maintenance of chromosome 3
Chr17	10002801	10003000	15.5525	Potri.017G083200	2.98	1.43333	Upstream2kb	ATCAP-C	structural maintenance of chromosome 3
Chr17	10010901	10011100	20.0117	Potri.017G083200	2.98	1.43333	Genebody	ATCAP-C	structural maintenance of chromosome 3
Chr18	650401	650600	-30.2703	Potri.018G009300	17.5267	3.08333	Upstream2kb	ATCSLC05	Cellulose-synthase-like C5
Chr18	9538701	9538900	16.2958	Potri.018G072900	8.4	3.97	Upstream2kb	-	Protein phosphatase 2A regulatory B subunit family protein
Chr18	15312701	15312900	15.0874	Potri.018G132200	3.41	15.63	Upstream2kb	ATHKT1	high-affinity K+ transporter 1
Chr18	3710601	3710800	16.2445	Potri.018G043100	0.0566667	0.71	Downstream2kb	ATCCD1	carotenoid cleavage dioxygenase 1
Chr19	273201	273400	16.6094	Potri.019G002200	13.2667	27.2433	Upstream2kb	-	SAUR-like auxin-responsive protein family
Chr19	1512101	1512300	20.4661	Potri.019G013300	6.18667	14.27	Upstream2kb	-	VQ motif-containing protein
Chr19	1589301	1589500	16.6791	Potri.019G014400	1.08333	0.0966667	Upstream2kb	AtCXE18	carboxyesterase 18
Chr19	9004301	9004500	17.5282	Potri.019G058100	5.28667	11.0133	Upstream2kb	-	-
Chr19	9004401	9004600	26.2858	Potri.019G058100	5.28667	11.0133	Upstream2kb	-	-
Chr19	9004501	9004700	16.3569	Potri.019G058100	5.28667	11.0133	Upstream2kb	-	-
Chr19	14549501	14549700	15.6121	Potri.019G117600	2.97	9.64	Upstream2kb	-	Wound-responsive family protein
Chr19	15548201	15548400	19.9959	Potri.019G129200	0.143333	2.27667	Upstream2kb	-	-
Chr19	15548301	15548500	15.8178	Potri.019G129200	0.143333	2.27667	Upstream2kb	-	-
Chr19	14573101	14573300	15.3105	Potri.019G118000	0.0166667	0.316667	Genebody	-	HXXXD-type acyl-transferase family protein
Chr19	9004301	9004500	17.5282	Potri.019G058000	2.87333	7.89333	Downstream2kb	-	-
Chr19	9004401	9004600	26.2858	Potri.019G058000	2.87333	7.89333	Downstream2kb	-	-
Chr19	9004501	9004700	16.3569	Potri.019G058000	2.87333	7.89333	Downstream2kb	-	-
