# Supplementary material for: DNA methylation and its effects on gene expression during primary to secondary growth in poplar stems
Source: BMC Genomics. 2020 Jul 20;21:498. doi: 10.1186/s12864-020-06902-6 (PMC7372836; doi:10.1186/s12864-020-06902-6)
Supplement: Supplementary file 17 — Additional file 17. Homologs of DNA methyltransferase and demethylase proteins in poplar. [file 12864_2020_6902_MOESM17_ESM.xlsx]

## Sheet: Sheet1
Additional file 17 Homologs of DNA methyltransferase and demethylase proteins in poplar.
Gene name	Gene ID	Primer name	Primer Sequence
PtrMET1-A	Potri.018G138000.1	MET1A-F	GAATGCTTCATAACTGGTCACTTT
		MET1A-R	ACAGAATCCGCTTCCGTCAT
PtrMET1-B	Potri.004G134000.1	D-MET2-F	AGAGGAGGTGGTAGAGAAAACACTA
		D-MET2-R	CCAGAAGATGTTTTGCTTACAGG
PtrDRM1/2-A	Potri.001G347000.1	DRM1/2A-F	TTCATCGGCTTGGTATTCGTT
		DRM1/2A-R	TCTGATTTGTTTGCTCCCACC
PtrDRM1/2-B	Potri.010G152200.1	DRM1/2B-F	TCACATCCTTCCAAAGCCAC
		DRM1/2B-R	CAAACCACGAGAATCATCCAG
PtrDRM1/2-C	Potri.014G049500.1	DRM1/2C-F	CTTCATTGCCAAGACAACCAC
		DRM1/2C-R	ACTCCCGATAACAGTGACAAGG
PtrCMT3-A	Potri.001G009600.1	D-CMT1-F	GGATGATACGAACTCGATTGATGA
		D-CMT1-R	GAACTTGATTTCCGACAAACCTC
PtrCMT3-B	Potri.003G100000.1	D-CMT2-F	TTTAGGGTCCAATGGTTTTACAG
		D-CMT2-R	TAGAAGTCAGACGCTGGTGTTG
PtrCMT3-C	Potri.003G215800.1	D-CMT3-F	GCTGAACATTGTTAGATTGGCAC
		D-CMT3-R	ACTCTCGGGTCCAGTTGTATTGT
PtrDDM1-A	Potri.019G129900.1	D-DDM1-F	CTTGTACCTTTGCTAACTGGTGG
		D-DDM1-R	TGTTTGGATAGTCTTTCCGAGC
PtrDDM1-B	Potri.007G026700.1	DDM1B-F	TTATTTGGTTATTGCCCCTCTTT
		DDM1B-R	TCCTCCTTATCTCATCCCTCTGT
PtrDME-A	Potri.010G234400.1	DME-F	AAAGAGCAAGCATGGTAGAGACAC
		DME-R	GAGTTGGAGCCCGAGTAGGA
PtrDME-B	Potri.008G025900.1	DME-F	CATTTCTACACCATTTGAGGGAG
		DME-R	GGTTTGCCTTCCACAATCAC
PtrDEMETER-LIKE 2-A	Potri.001G150000.1	DEM-F	AGACAGAGCGGGAATGAAAC
		DEM-R	ACTTTGCTGGTTTCTGCTTGTCTTA
PtrDEMETER-LIKE 2-B	Potri.003G084600.1	DME-F	TTGGGAGGCAGTAAGACAAGC
		DME-R	TCCCTTGATGCTCCCTGCT
PtrROS1	Potri.006G116000.1	D-ROS1-F	TCTGTGGACGGTCAAACTCATT
		D-ROS1-R	CGTGCGGCAAGTGACATAA
PtrActin	Potri.019G010400.1	PtrActin-F	TGTTGCCCTTGACTATGAGCAGGA
		PtrActin -R	ACGGAATCTCTCAGCTCCAATGGT
